# Supplementary material for: Mortality in HIV-Infected Alcohol and Drug Users in St. Petersburg, Russia
Source: PLoS One. 2016 Nov 29;11(11):e0166539. doi: 10.1371/journal.pone.0166539 (PMC5127495; doi:10.1371/journal.pone.0166539)
Supplement: S3 Appendix — (XLS) [file pone.0166539.s003.xls]

## Sheet: FairbairnMortality
subid	date_1	date_2	date_3	DODC	deathmonths	dead	censor	LS_Age	female	marstat	HIV_yrs2	od3mos	PCS	Intervention	ADependent	artclinical_1	artclinical_2	artclinical_3	depress_bdi2_1	depress_bdi2_2	depress_bdi2_3	suiclife	treatment6mos	incarcerationc	policeinv	sellsex2	highstigma	idu30day_1	idu30day_2	idu30day_3	polysub_1	polysub_2	polysub_3	niaaRSK3_1	niaaRSK3_2	niaaRSK3_3	niaaMOD3_1	niaaMOD3_2	niaaMOD3_3	heavyalc1_1	heavyalc1_2	heavyalc1_3	heavyalc2_1	heavyalc2_2	heavyalc2_3	heavyalc3_1	heavyalc3_2	heavyalc3_3
1027	2007-11-12	2009-02-14	2009-03-22	2008-11-12	12	0	1	36	0	1	0	0	41.176	1	1	0	0	0	0	0	0	0	0	0	0	0	0	0	0	0	0	0	0	1	1	0	0	0	1	0	0	0	0	1	1	1	0	0
1028	2007-11-13	2008-07-08	2008-12-27	2008-11-13	12	0	1	32	0	1	0	1	48.6738	1	1	0	0	0	1	0	1	1	0	0	1	0	1	0	0	0	0	0	0	1	1	1	0	0	0	0	0	0	0	1	1	1	0	0
1029	2007-11-13	2008-08-29	2008-12-31	2008-11-13	12	0	1	27	1	1	0	1	39.022	1	1	0	0	0	0	1	1	0	1	0	0	0	1	0	1	0	0	1	0	1	1	1	0	0	0	1	0	0	0	0	0	0	1	1
1030	2007-11-13			2008-11-13	12	0	1	35	1	0	1	0	46.153	1	1	0			0			1	0	1	1	0	1	0			0			1			0			0			1			0
1031	2007-11-14	2008-07-13		2008-11-14	12	0	1	31	0	1	1	0	51.5499	0	1	0	0		1	1		0	0	1	1	0	1	0	0		1	0		0	0		1	0		0	0		0	0		0	0
1032	2007-11-15			2008-11-15	12	0	1	35	0	0	0	0	44.4772	1	1	0			0			0	0	0	0	0	0	0			0			0			0			0			1			0
1033	2007-11-20		2009-10-12	2008-11-20	12	0	1	29	0	0	0	0	47.5911	1	1	0		0	0		1	1	0	1	1	0	0	0		0	0		0	0		0	1		1	0		0	1		1	0		0
1034	2007-11-14			2008-05-02	5.6	1	0	32	0	0	0	0	32.8356	1	1	0			1			0	0	1	0	0	0	0			0			1			0			0			0			1
1035	2007-11-22	2008-07-03	2008-12-14	2008-11-22	12	0	1	26	0	0	0	1	35.4183	0	1	0	0	0	0	0	0	1	0	0	1	0	0	0	1	0	0	1	0	1	1	0	0	0	1	0	1	0	0	0	0	1	0	0
1036	2007-11-20	2008-08-24	2009-02-26	2008-11-20	12	0	1	27	0	1	1	0	58.0505	0	1	1	0	0	0	0	0	1	0	0	1	0	0	0	0	0	1	0	1	1	0	0	0	1	1	0	1	0	0	0	1	0	0	0
1037	2007-11-23	2008-06-11		2008-08-10	8.6	1	0	25	1	0	1	0	35.0835	0	1	0	0		1	1		1	0	0	1	0	1	1	0		1	0		0	0		1	0		1	0		0	0		0	0
1038	2007-11-28	2009-01-05	2009-02-26	2008-11-28	12	0	1	35	0	1	0	0	53.4568	0	0	1	0	0	0	0	0	0	0	0	0	0	0	0	0	0	0	0	0	1	0	0	0	1	1	0	1	1	1	0	0	0	0	0
1039	2007-11-29	2008-07-23		2008-11-29	12	0	1	29	0	0	1	0	56.2217	1	1	0	0		1	0		0	0	0	1	0	0	0	0		0	0		1	0		0	0		0	0		0	0		1	0
1040	2007-12-02	2008-08-13		2008-12-02	12	0	1	30	0	1	1	0	58.6106	0	1	1	0		1	0		1	0	0	0	0	1	1	0		1	1		1	1		0	0		0	0		1	1		0	0
1041	2007-12-04	2006-09-23	2009-03-10	2008-12-04	12	0	1	27	0	0	0	1	36.5934	0	1	0	0	0	1	1	0	1	0	1	1	0	1	1	1	0	1	1	0	1	1	0	0	0	0	0	0	1	0	0	0	1	1	0
1042	2007-12-05			2008-12-05	12	0	1	28	0	0	0	1	47.6587	0	1	0			0			0	0	0	1	0	0	1			1			1			0			0			1			0
1043	2007-11-28	2008-09-17	2009-02-15	2008-11-28	12	0	1	27	0	0	1	0	41.829	0	0	1	0	0	1	0	0	0	0	1	1	0	0	1	0	1	1	0	1	1	1	0	0	0	0	0	0	0	1	1	0	0	0	0
1044	2007-12-09	2008-07-13	2009-02-23	2008-12-09	12	0	1	31	0	0	0	0	48.7109	1	1	0	0	0	1	0	0	1	0	1	1	0	1	0	0	0	0	0	0	1	0	1	0	0	0	0	1	0	0	0	1	1	0	0
1045	2007-12-10	2008-06-17	2008-12-15	2008-12-10	12	0	1	27	0	0	1	1	49.8693	0	1	0	0	0	1	1	1	1	0	0	1	0	1	1	1	0	1	1	1	0	0	1	1	1	0	0	1	0	1	0	0	0	0	1
1046	2007-12-12	2008-10-21	2009-03-12	2008-12-12	12	0	1	28	0	1	1	1	45.0972	0	0	1	0	0	0	1	1	1	0	1	1	0	1	0	0	0	0	0	1	0	0	0	1	0	1	0	1	1	1	0	0	0	0	0
1047	2007-12-12	2008-06-11	2008-12-01	2008-12-12	12	0	1	32	1	0	0	0	22.4152	0	1	0	0	0	0	0	0	0	0	0	0	0	0	0	0	0	0	0	0	1	0	0	0	0	0	0	0	0	1	0	0	0	0	0
1048	2007-12-11	2008-06-23	2009-02-24	2008-12-11	12	0	1	24	0	1	0	0	42.327	1	1	0	0	0	1	1	1	1	0	0	1	0	1	0	0	1	1	1	1	0	0	1	1	0	0	0	0	0	1	0	1	0	0	0
1049	2007-12-11	2008-06-23	2009-01-11	2008-12-11	12	0	1	23	1	1	0	0	47.8619	1	0	0	0	0	0	1	0	1	0	0	0	0	0	0	0	0	0	0	0	0	0	0	1	0	1	1	0	0	0	0	0	0	0	0
1050	2007-12-16	2008-07-14	2009-04-06	2008-12-16	12	0	1	31	0	1	1	1	30.6092	0	1	1	0	0	0	1	1	1	0	1	0	0	1	1	0	1	1	0	1	1	0	0	0	1	0	0	1	0	0	0	0	1	0	0
1051	2007-12-17		2009-06-04	2008-12-17	12	0	1	32	1	0	1	0	51.642	1	0	1		0	1		1	1	0	0	1	0	0	1		0	1		0	0		0	1		1	1		1	0		0	0		0
1052	2007-12-18	2008-06-18	2009-01-26	2008-12-18	12	0	1	36	0	0	1	0	32.2963	0	1	0	0	0	0	0	0	0	0	1	0	0	0	0	0	0	0	0	0	0	0	0	1	0	0	0	0	0	0	0	0	0	0	0
1053	2007-12-18			2008-12-18	12	0	1	29	0	0	1	0	31.8253	1	1	0			0			1	0	1	1	1	0	0			0			0			1			1			0			0
1054	2007-12-19	2008-10-21	2009-04-09	2008-12-19	12	0	1	20	0	0	0	0	51.6099	1	1	0	0	0	0	1	0	0	0	0	1	0	0	0	1	1	0	1	1	1	0	0	0	0	0	0	1	1	1	0	0	0	0	0
1055	2007-12-20	2008-11-18		2008-12-20	12	0	1	29	0	0	0	0	51.6534	0	1	0	0		0	1		0	0	1	1	0	1	1	1		1	1		1	0		0	0		0	0		0	0		1	0
1056	2007-12-24			2008-12-24	12	0	1	31	0	0	0	1	29.3114	1	1	0			1			0	0	1	0	0	1	1			0			0			1			1			0			0
1057	2007-12-27			2008-12-27	12	0	1	40	0	1	1	0	45.6061	1	1	0			1			1	0	1	0	0	0	0			0			1			0			0			0			1
1058	2008-01-01	2008-11-13		2009-01-01	12	0	1	30	0	1	1	0	34.15	1	1	1	0		1	1		0	0	0	1	0	1	0	0		0	0		0	0		1	0		1	1		0	0		0	0
1060	2008-01-24			2008-03-09	1.5	1	0	33	1	0	0	1	17.6272	0	1	0			1			1	0	0	1	0	0	1			1			1			0			0			0			1
1061	2008-01-27	2008-09-10	2008-12-16	2009-01-27	12	0	1	24	1	0	0	0	29.4779	0	1	0	0	0	1	1	0	1	0	0	1	0	0	1	1	0	1	1	0	1	0	1	0	1	0	0	0	1	1	0	0	0	0	0
1062	2008-01-27		2009-02-26	2009-01-27	12	0	1	22	1	0	0	0	35.7479	0	1	0		0	1		1	1	0	0	0	0	1	0		1	0		1	0		0	1		0	1		1	0		0	0		0
1063	2008-01-30	2008-11-25	2009-11-23	2009-01-30	12	0	1	31	0	0	1	0	43.0329	1	1	0	0	0	0	1	1	0	0	1	1	0	1	1	0	0	1	1	0	0	0	0	1	1	0	0	0	1	0	1	0	0	0	0
1064	2008-01-28	1980-09-23	2009-03-01	2009-01-28	12	0	1	36	0	1	0	0	37.2777	1	0	0	0	0	0	1	0	0	0	1	0	0	1	0	0	0	0	0	0	0	0	0	0	0	0	1	0	1	0	0	0	0	0	0
1065	2008-01-29	2008-08-21	2009-02-18	2009-01-29	12	0	1	44	1	0	1	0	37.1533	1	1	0	0	0	1	1	1	1	0	0	0	0	1	0	0	0	0	0	0	0	0	0	1	0	0	1	0	0	0	0	0	0	0	0
1066	2008-01-30	2008-08-05		2009-01-30	12	0	1	32	1	1	1	1	34.1247	0	1	0	0		0	1		1	0	0	0	0	1	0	0		0	0		0	0		1	1		0	0		0	0		0	0
1067	2008-01-31	2008-09-18		2009-01-31	12	0	1	43	1	1	0	0	17.7938	1	1	0	0		1	1		1	0	0	0	0	1	0	1		0	1		1	1		0	0		0	0		0	1		1	0
1068	2008-02-05	2008-10-03		2009-02-05	12	0	1	22	1	0	1	0	27.8115	1	1	1	0		1	0		0	0	0	0	0	0	1	0		1	0		0	1		0	0		1	0		0	1		0	0
1069	2008-02-12	2008-09-15	2008-12-22	2009-02-12	12	0	1	54	1	0	0	1	27.224	1	1	0	0	0	1	1	1	0	0	1	1	0	1	1	1	0	1	1	0	1	1	0	0	0	0	0	1	0	1	0	0	0	0	0
1070	2008-02-12	2008-07-30		2008-09-24	7.4	1	0	35	1	0	0	0	45.8774	1	1	0	0		1	1		0	0	0	0	0	1	0	0		0	0		1	0		0	0		1	0		0	0		0	0
1071	2008-02-18	2008-10-14		2009-02-18	12	0	1	36	0	0	0	0	56.7545	0	1	0	0		0	1		0	0	0	0	0	1	0	0		0	0		0	0		1	1		1	1		0	0		0	0
1072	2008-02-13	2008-11-25		2009-02-13	12	0	1	35	0	1	0	0	50.4488	0	0	1	0		0	0		0	0	1	0	0	0	0	0		0	0		0	0		1	0		1	0		0	1		0	0
1073	2008-02-18			2009-02-18	12	0	1	23	1	1	1	0	46.5407	1	1	0			0			1	0	0	0	0	0	0			0			1			0			0			0			1
1074	2008-02-17			2008-05-09	2.7	1	0	25	1	0	1	0	23.4774	0	1	0			1			1	0	0	1	0	1	1			1			0			0			1			0			0
1075	2008-02-25	2009-02-02	2009-04-08	2009-02-25	12	0	1	30	0	1	0	0	58.8556	0	0	0	0	0	0	0	1	0	0	0	0	0	0	0	0	0	0	0	0	1	0	0	0	1	1	0	0	1	0	0	0	1	0	0
1076	2008-02-26			2009-02-26	12	0	1	32	0	0	1	0	63.7226	1	1	0			0			1	0	0	0	0	0	0			0			1			0			0			0			1
1077	2008-02-26			2008-04-28	2	1	0	32	0	0	0	0	28.5469	0	1	0			1			0	0	0	0	0	0	0			0			1			0			0			1			0
1078	2008-02-27	2009-02-10	2009-03-17	2009-02-27	12	0	1	21	0	0	1	1	36.2179	0	1	0	0	0	1	1	1	0	0	0	1	0	1	0	0	0	0	0	0	1	1	1	0	0	0	1	0	0	0	0	1	0	1	0
1079	2008-03-03	2008-12-22	2009-03-23	2009-03-04	12	0	1	29	0	0	1	0	57.5531	0	1	0	0	0	0	0	0	1	0	0	1	0	0	1	0	0	1	0	0	1	0	1	0	1	0	0	0	0	1	1	1	0	0	0
1080	2008-03-04	2008-10-06	2009-03-26	2009-03-05	12	0	1	37	0	1	0	0	43.6114	1	1	0	0	0	0	0	0	0	0	1	0	0	1	0	0	0	0	0	0	1	0	1	0	0	0	0	0	0	1	0	0	0	0	0
1081	2008-03-05	2008-09-18	2009-05-12	2009-03-06	12	0	1	29	1	1	0	0	40.7511	0	1	0	0	0	1	1	1	1	0	0	0	0	1	0	0	0	0	0	0	0	0	0	1	0	0	1	1	1	0	0	0	0	0	0
1082	2008-03-06	2008-09-01		2009-03-07	12	0	1	23	0	0	1	0	49.2511	1	1	0	0		1	1		0	0	1	1	0	1	1	1		1	1		0	1		1	0		1	0		0	1		0	0
1083	2008-03-12			2009-03-13	12	0	1	36	0	0	0	1	36.3978	0	1	0			1			0	1	1	1	0	0	1			1			1			0			0			0			1
1084	2008-03-18			2009-03-19	12	0	1	27	0	0	0	0	51.16	0	0	0			0			1	0	0	0	0	0	0			0			0			0			1			0			0
1085	2008-03-19	2008-11-05	2009-02-15	2009-03-20	12	0	1	34	1	0	1	1	32.2239	0	1	0	0	0	1	0	0	1	0	1	1	1	0	1		0	1	0	0	1	0	0	0	0	0	0	0	0	0	0	0	1	0	0
1086	2008-03-22	2008-10-30	2009-02-17	2009-03-23	12	0	1	27	0	1	0	0	51.3531	0	1	0	0	0	1	1	0	0	0	1	1	0	1	0	0	0	1	1	1	1	0	0	0	1	0	0	1	0	0	0	0	1	0	0
1087	2008-03-18	2008-12-03	2009-02-23	2009-03-19	12	0	1	28	0	0	0	0	40.483	1	1	0	0	0	1	0	1	0	0	0	0	0	1	1	1	1	1	1	1	0	1	1	1	0	0	0	0	0	1	1	0	0	0	1
1088	2008-03-20	2008-11-10	2009-03-11	2009-03-21	12	0	1	31	0	1	1	0	40.2262	0	1	1	0	0	1	1	1	0	0	1	1	0	1	1	1	1	1	1	1	0	1	1	0	0	0	1	0	0	0	1	1	0	0	0
1089	2008-03-20	2008-12-28	2009-03-18	2009-03-21	12	0	1	44	0	1	1	0	47.8015	0	0	0	0	0	0	0	0	0	0	1	0	0	1	0	0	0	0	0	0	1	0	0	0	0	0	0	1	1	1	0	0	0	0	0
1090	2008-03-20	2008-10-03	2009-03-03	2009-03-21	12	0	1	25	0	0	1	0	40.4077	1	0	1	0	0	0	0	0	0	0	1	0	0	0	0	0	1	1	1	1	1	1	1	0	0	0	0	0	0	1	1	1	0	0	0
1091	2008-03-24			2009-03-25	12	0	1	34	0	0	0	1	25.1684	1	1	0			1			1	0	1	1	0	0	0			1			1			0			0			0			1
1092	2008-03-24	2008-10-29	2009-02-24	2009-03-25	12	0	1	22	1	0	0	0	45.0833	0	0	0	0	0	1	1	1	0	0	0	0	1	1	1	1	0	1	1	0	1	0	1	0	0	0	0	1	0	0	0	0	1	0	1
1093	2008-03-25			2009-03-26	12	0	1	29	1	0	0	0	52.7943	0	1	0			0			1	0	1	0	0	0	0			0			1			0			1			0			0
1094	2008-03-26	2008-09-28	2009-02-17	2009-03-27	12	0	1	25	0	1	0	1	47.1034	1	1	1	0	0	1	1	0	1	0	0	0	0	0	0	0	0	0	0	0	1	0	0	0	1	1	0	0	0	0	1	0	1	0	0
1095	2008-03-26	2008-09-28	2009-02-18	2009-03-27	12	0	1	46	0	0	1	0	47.0285	1	1	1	0	0	0	0	0	1	0	0	0	0	1	0	0	0	0	0	0	0	0	0	1	1	1	1	0	1	0	0	0	0	0	0
1096	2008-04-02	2008-11-06	2009-03-03	2009-04-03	12	0	1	38	1	0	1	0	40.3069	0	0	1	0	0	0	0	0	0	0	0	0	0	0	0	0	0	0	0	0	0	0	0	1	0	0	0	0	0	0	0	0	0	0	0
1097	2008-04-03	2008-09-23	2009-02-15	2009-04-04	12	0	1	30	1	0	0	0	49.777	1	1	0	0	0	1	1	1	1	0	0	1	0	1	1	1	1	1	1	1	1	1	0	0	0	1	0	1	1	1	0	0	0	0	0
1098	2008-04-08	2008-11-24	2009-04-04	2009-04-09	12	0	1	26	0	0	0	0	32.5288	0	1	0	0	0	0	0	0	1	0	0	0	0	0	0	0	0	0	0	0	1	0	0	0	0	0	0	1	1	0	0	0	1	0	0
1099	2008-04-08	2008-10-15	2009-04-02	2009-04-09	12	0	1	33	0	0	1	0	33.679	0	1	0	0	0	1	0	1	0	0	1	1	0	0	1	1	1	1	1	1	1	0	1	0	1	0	0	1	0	0	0	1	1	0	0
1100	2008-04-15	2008-10-21	2009-03-30	2009-04-16	12	0	1	30	1	1	0	0	53.9868	1	0	0	0	0	0	0	0	1	0	0	1	0	0	0	0	0	0	0	0	0	0	0	1	0	0	1	0	0	0	0	0	0	0	0
1101	2008-04-17			2008-06-03	1.5	1	0	24	1	0	0	0	63.3688	1	1	0			1			1	0	0	0	0	1	0			0			1			0			0			1			0
1102	2008-04-20			2009-04-21	12	0	1	26	0	0	0	0	43.9197	1	1	0			1			0	0	0	0	0	0	0			1			1			0			0			0			1
1103	2008-04-20	2008-10-05	2009-03-26	2009-04-21	12	0	1	29	1	0	0	0	45.5487	0	1	1	0	0	0	0	0	1	0	0	1	0	1	0	0	0	0	0	0	0	0	0	0	0	1	1	0	1	0	0	0	0	0	0
1104	2008-04-24	2008-09-14	2009-02-28	2009-04-25	12	0	1	22	1	1	1	0	46.8759	1	0	0	0	0	1	1	1	1	0	0	1	0	0	1	1	1	1	1	1	0	1	1	1	0	0	1	0	0	0	1	1	0	0	0
1105	2008-04-28	2008-11-06	2009-04-06	2009-04-29	12	0	1	38	0	1	1	0	47.0207	1	1	1	0	0	1	1	1	1	0	1	1	0	1	1	0	1	1	1	1	0	0	0	1	1	0	0	0	0	1	0	0	0	0	0
1106	2008-04-28	2008-11-04	2009-02-23	2009-04-29	12	0	1	28	0	1	1	0	44.8391	0	0	0	0	0	1	1	0	1	0	1	1	0	1	0	0	0	0	0	0	0	0	1	1	0	0	1	0	0	0	0	0	0	0	0
1107	2008-04-30	2008-10-19	2009-02-23	2009-05-01	12	0	1	21	1	0	1	0	54.1852	1	0	0	0	0	0	0	0	1	0	0	0	0	0	0	0	0	0	0	0	1	0	0	0	1	0	1	0	0	0	1	0	0	0	0
1108	2008-05-05			2009-02-16	9.4	1	0	27	0	1	1	1	51.7137	0	1	0			1			1	0	1	1	0	0	1			1			0			1			0			1			0
1109	2008-05-05	2008-11-10	2009-03-24	2009-05-06	12	0	1	32	1	0	0	0	36.4931	0	1	0	0	0	1	1	1	1	0	1	0	0	1	1	0	0	1	0	0	1	0	0	0	0	1	0	0	1	1	0	0	0	0	0
1110	2008-05-05			2009-05-06	12	0	1	43	0	0	1	0	51.5829	1	0	0			1			0	0	1	0	0	0	0			0			0			1			0			0			0
1111	2008-05-07	2008-10-30	2009-04-14	2009-05-08	12	0	1	57	0	0	1	0	50.6264	0	0	1	0	0	1	0	1	1	0	1	0	0	1	0	0	0	0	0	0	1	0	0	0	0	0	0	0	0	1	0	0	0	0	0
1112	2008-05-11	2008-11-24	2009-03-10	2009-05-12	12	0	1	32	0	0	1	0	48.6469	1	0	0	0	0	0	0	0	0	0	1	1	0	0	0	0	0	0	0	0	0	0	0	1	0	0	0	0	0	0	0	0	0	0	0
1113	2008-05-06		2009-03-29	2009-05-07	12	0	1	26	1	0	0	0	36.6891	0	1	0		0	1		1	0	0	0	1	0	0	0		0	0		0	0		1	1		0	1		0	0		1	0		0
1114	2008-05-11		2009-02-26	2009-05-12	12	0	1	22	0	0	1	0	58.0817	0	1	0		0	0		0	0	0	1	0	1	1	1		0	1		1	1		1	0		0	0		0	1		1	0		0
1115	2008-05-11	2008-11-02	2009-04-26	2009-05-12	12	0	1	26	1	1	0	0	55.9503	0	1	0	0	0	0	0	0	1	0	0	1	1	0	0	0	0	0	0	0	1	1	1	0	0	0	0	0	1	1	1	0	0	0	0
1116	2008-05-17			2009-05-18	12	0	1	28	0	0	1	1	51.0815	0	0	0			1			1	0	0	1	0	0	1			1			0			1			0			0			0
1117	2008-05-21	2008-11-07	2009-03-15	2009-05-22	12	0	1	32	0	1	0	0	41.5485	1	1	0	0	0	0	0	1	0	0	1	0	0	0	0	0	0	0	0	0	1	0	0	0	1	1	0	1	1	1	0	0	0	0	0
1118	2008-05-28		2009-04-01	2009-05-29	12	0	1	28	0	1	0	0	48.5415	0	0	0		0	1		1	0	0	0	0	0	1	0		0	0		0	1		0	0		0	0		0	1		0	0		0
1119	2008-05-28	2008-11-03	2009-04-14	2009-05-29	12	0	1	24	0	1	0	1	52.4434	0	1	0	0	0	0	1	0	1	0	0	0	1	1	0	0	0	0	0	0	0	0	1	1	1	0	0	0	0	1	1	0	0	0	1
1120	2008-05-28	2009-02-25	2009-05-09	2009-05-29	12	0	1	24	1	1		0	51.4423	0	1	0	0	0	0	0	1	0	0	0	0	0	0	0	0	0	0	0	0	1	0	0	0	0	0	0	1	1	1	0	0	0	0	0
1121	2008-05-31	2008-11-18	2009-03-19	2009-06-01	12	0	1	54	0	1	1	1	32.0172	1	1	1	0	0	0	0	0	1	0	0	0	0	0	0	0	0	0	0	0	0	0	0	1	0	0	0	0	0	1	0	0	0	0	0
1122	2008-06-01	2008-11-17	2009-03-19	2009-06-02	12	0	1	32	0	1	1	1	44.3206	0	1	1	0	0	1	1	1	0	0	0	0	0	1	0	0	0	0	0	0	1	0	0	0	0	1	0	0	0	1	0	0	0	0	0
1123	2008-06-03	2008-11-10	2009-04-27	2009-06-04	12	0	1	29	0	1	1	0	51.2763	0	0	0	0	0	0	0	0	1	0	1	0	0	0	0	1	1	1	1	1	1	0	0	0	0	0	0	0	1	0	0	0	1	0	0
1124	2008-06-05	2009-03-19	2009-05-07	2009-06-06	12	0	1	25	1	0	1	0	38.9082	1	1	0	0	0	0	0	0	1	0	0	1	1	0	1	1	1	1	1	1	1	1	1	0	0	0	0	0	0	1	0	1	0	1	0
1125	2008-06-11			2009-06-12	12	0	1	29	1	0	1	0	37.3674	0	1	0			1			0	0	1	1	0	1	0			0			0			1			1			0			0
1126	2008-06-11	2008-11-03	2009-04-22	2009-06-12	12	0	1	26	1	1	1	0	50.6295	1	0	0	0	0	0	1	1	1	0	0	0	0	1	0	0	0	0	1	0	1	0	0	0	1	0	1	1	0	0	0	0	0	0	0
1127	2008-06-18	2009-03-19	2009-08-12	2009-06-19	12	0	1	25	1	0	1	0	41.3706	0	0	1	0	0	0	0	0	0	0	0	1	0	0	0	0	0	0	0	0	0	1	0	1	0	0	0	0	0	1	1	0	0	0	0
1128	2008-06-19	2009-02-18		2009-04-03	9.4	1	0	26	1	0	1	0	33.9388	0	0	0	0		1	1		1	0	0	0	0	1	0	0		0	0		1	0		0	0		1	0		0	0		0	0
1129	2008-06-19	2008-12-10	2009-04-27	2009-06-20	12	0	1	27	0	0	0	0	54.8016	1	0	1	0	0	0	0	0	0	0	1	0	0	0	0	0	0	0	1	0	0	0	0	1	1	0	1	0	1	0	1	0	0	0	0
1130	2008-06-19	2009-04-15		2009-06-20	12	0	1	27	1	0	0	1	33.0886	1	1	0	0		1	1		1	1	1	1	1	1	1	1		1	1		0	1		0	0		1	0		0	0		0	0
1131	2008-06-20	2009-06-16		2009-06-21	12	0	1	31	0	0	0	0	47.6152	1	1	0	0		0	0		1	0	0	0	0	0	0	0		0	0		1	0		0	0		0	1		0	0		1	0
1132	2008-06-21			2009-06-22	12	0	1	42	0	0	1	0	42.491	1	0	1			1			0	0	0	0	0	0	0			0			0			1			0			0			0
1133	2008-06-29			2009-06-30	12	0	1	38	1	1	1	0	27.994	0	1	0			1			1	0	0	0	1	1	1			1			1			0			0			1			0
1134	2008-07-02	2009-03-02		2009-07-03	12	0	1	37	1	1	0	0	48.4903	1	0	0	0		1	1		1	0	1	0	0	1	1	0		1	0		1	0		0	1		0	0		0	0		1	0
1135	2008-07-04	2008-12-04	2009-05-06	2009-07-05	12	0	1	30	0	0	0	0	31.2328	0	0	0	0	0	0	0	0	0	0	0	0	0	0	0	0	0	0	0	0	0	0	0	0	0	1	0	0	1	0	0	0	0	0	0
1136	2008-07-03	2008-12-08	2009-05-28	2009-07-04	12	0	1	37	1	0	0	1	56.5684	1	1	0	0	0	1	1	1	1	0	0	0	0	1	0	0	0	0	0	0	0	0	0	1	0	0	1	0	0	0	0	0	0	0	0
1137	2008-07-08			2009-07-09	12	0	1	27	1	1	1	1	34.4321	0	1	0			1			1	0	0	0	0	0	1			1			0			1			1			0			0
1138	2008-07-13	2009-01-06		2009-01-28	6.5	1	0	36	0	1	1	0	40.768	1	1	0	0		1	1		0	0	0	1	0	0	0	0		0	0		1	0		0	0		0	1		1	0		0	0
1139	2008-07-14	2009-02-17	2009-09-22	2009-07-15	12	0	1	25	0	1	1	1	52.9107	1	0	0	0	0	0	0	0	1	0	1	1	0	0	0	1	0	1	1	0	1	1	1	0	0	0	0	0	0	0	0	0	1	1	1
1140	2008-07-16	2008-12-17	2009-05-19	2009-07-17	12	0	1	25	0	1	1	0	44.9883	0	1	0	0	0	0	0	0	0	0	1	1	0	0	0	0	0	0	0	0	0	0	0	0	0	0	0	0	0	0	0	0	0	0	0
1141	2008-07-16	2008-12-17	2009-06-03	2009-07-17	12	0	1	31	1	1	1	0	28.0353	0	0	0	0	0	0	0	0	1	0	1	1	0	0	0	0	0	1	0	0	0	0	0	0	0	0	1	0	0	0	0	0	0	0	0
1142	2008-07-16	2009-04-27	2009-09-28	2009-07-17	12	0	1	39	0	0	0	0	47.4061	1	1	0	0	0	0	0	0	1	0	1	0	0	1	0	0	1	0	1	1	0	0	0	1	0	1	0	1	1	1	0	0	0	0	0
1143	2008-07-22		2009-07-13	2009-07-23	12	0	1	41	1	1	0	0	46.3461	1	1	1		0	1		1	1	0	0	0	0	1	0		0	0		0	0		0	1		1	0		1	0		0	0		0
1144	2008-07-22	2009-04-22	2009-09-28	2009-07-23	12	0	1	35	1	0	0	1	41.5064	1	1	0	0	0	1	0	1	0	0	1	1	1	0	1	1	1	1	1	1	1	1	1	0	0	0	0	0	0	1	1	1	0	0	0
1145	2008-07-29	2009-02-14	2009-06-02	2009-07-30	12	0	1	30	0	0	0	0	42.704	1	0	0	0	0	1	1	1	0	0	1	1	0	0	0	0	0	0	0	0	0	0	0	0	1	1	0	0	1	0	1	0	0	0	0
1146	2008-07-29	2008-12-31		2009-07-30	12	0	1	27	1	0	0	0	45.9969	1	1	0	0		1	0		1	0	1	1	0	0	1	0		1	0		0	0		0	1		1	0		0	0		0	0
1147	2008-07-29	2009-01-11	2009-09-29	2009-07-30	12	0	1	27	1	0	1	0	50.6398	1	1	1	0	0	1	1	1	1	0	0	0	0	0	1	0	0	1	0	0	0	0	0	1	0	0	1	0	0	0	0	0	0	0	0
1148	2008-07-31	2009-04-21	2009-10-06	2009-08-01	12	0	1	35	0	0	0	0	12.909	1	1	0	0	0	1	1	1	1	0	1	0	0	0	0	0	0	0	0	0	0	1	0	1	0	0	1	0	0	0	1	0	0	0	0
1149	2008-08-17			2009-08-18	12	0	1	26	1	0	0	0	50.5784	0	1	0			1			1	0	0	1	0	1	1			1			0			0			0			0			0
1150	2008-08-18	2009-03-04		2009-08-19	12	0	1	31	1	1	1	0	57.632	1	0	1	0		1	0		0	0	1	1	0	0	0	0		1	0		1	0		0	0		0	1		0	0		1	0
1151	2008-08-18	2009-03-07		2009-08-19	12	0	1	30	1	1	1	0	42.2825	1	0	1	0		1	1		1	0	0	0	0	1	0	0		0	0		0	0		0	0		0	0		0	0		0	0
1152	2008-08-18	2009-02-28		2009-04-07	7.6	1	0	27	1	1	0	0	35.3098	0	0	0	0		1	1		1	0	1	1	0	1	1	1		1	0		0	0		1	0		0	0		0	0		0	0
1153	2008-08-20			2009-08-21	12	0	1	53	1	0	0	0	48.0884	0	1	0			1			0	0	1	1	0	1	0			0			1			0			0			0			1
1154	2008-08-25		2009-09-28	2009-08-26	12	0	1	29	1	1	1	0	45.7737	1	1	1		0	0		0	1	0	1	1	0	0	0		0	0		0	0		0	0		0	1		1	0		0	0		0
1155	2008-08-25			2009-08-26	12	0	1	36	1	1	0	0	35.81	0	0	0			1			0	0	1	1	0	1	1			1			0			1			1			0			0
1156	2008-08-25			2009-08-26	12	0	1	28	0	1	0	0	45.667	1	0	0			0			0	0	0	0	0	0	1			1			1			0			0			0			1
1157	2008-08-26	2009-04-20		2009-08-27	12	0	1	36	0	1	1	0	49.2529	1	1	1	0		0	0		0	0	1	1	0	0	0	0		0	0		1	0		0	1		0	0		1	1		0	0
1158	2008-08-31	2009-03-12		2009-09-01	12	0	1	33	1	0	0	0	39.4603	1	0	0	0		1	1		1	0	0	0	0	0	1	0		1	0		0	0		1	1		0	1		0	0		0	0
1159	2008-09-02			2009-09-03	12	0	1	24	0	0	0	0	40.3793	0	1	0			0			1	0	0	1	0	1	0			0			1			0			0			0			0
1160	2008-09-04			2009-09-05	12	0	1	24	1	0	0	0	54.9024	1	1	0			1			1	0	0	0	1	1	1			1			0			0			1			0			0
1161	2008-09-04		2009-09-28	2009-09-05	12	0	1	24	1	1	0	0	20.24	0	1	1		0	1		1	1	0	0	1	0	1	0		1	0		1	0		0	0		0	1		1	0		0	0		0
1162	2008-09-08			2008-11-08	2	1	0	32	0	1	1	0	39.3964	0	1	0			1			0	0	0	1	0	0	1			1			0			0			1			0			0
1163	2008-09-08	2009-03-10		2009-09-09	12	0	1	22	0	0	0	1	48.0744	0	0	0	0		0	0		0	0	0	0	0	1	1	0		1	0		0	0		1	1		1	1		0	0		0	0
1164	2008-09-09	2009-04-02	2009-10-05	2009-09-10	12	0	1	25	1	0	1	0	23.4588	0	0	0	0	0	1	1	1	1	0	0	0	1	1	1	0	1	1	0	1	0	0	0	1	0	0	0	1	1	1	0	0	0	0	0
1165	2008-09-09			2009-09-01	11.7	1	0	40	1	0	1	0	32.3522	1	1	0			1			0	0	1	1	0	1	0			0			0			1			1			0			0
1166	2008-09-17			2009-09-11	11.8	1	0	28	0	0	0	1	40.8171	0	1	0			1			1	0	1	1	0	0	0			0			1			0			0			0			1
1167	2008-09-16	2009-03-30		2009-06-06	8.6	1	0	23	1	0	1	0	24.5636	1	1	1	0		1	1		1	0	1	1	0	1	0	0		0	0		0	0		0	0		0	0		0	0		0	0
1168	2008-09-16		2009-09-27	2009-09-17	12	0	1	22	1	0	0	0	25.0814	1	0	0		0	1		1	0	0	0	1	1	1	1		1	1		1	0		0	0		1	1		1	0		0	0		0
1169	2008-09-19	2009-04-07		2009-09-20	12	0	1	24	1	0	1	0	51.4714	0	1	0	0		1	1		1	0	0	1	0	0	0	0		1	0		1	0		0	0		1	1		0	0		0	0
1170	2008-09-19	2009-03-23		2009-09-20	12	0	1	26	1	1	1	0	53.3062	0	0	0	0		0	0		0	0	0	1	0	0	0	0		0	0		0	0		1	0		1	1		0	0		0	0
1171	2008-09-21			2009-09-22	12	0	1	18	1	0	1	0	52.5879	1	1	0			0			1	0	0	0	1	0	1			1			1			0			0			1			0
1172	2008-09-21	2009-04-14	2009-10-27	2009-09-22	12	0	1	39	1	0	0	1	46.8041	1	1	0	0	0	0	0	0	1	0	0	0	0	1	0	0	0	0	0	0	0	0	0	0	0	0	1	1	0	0	0	0	0	0	0
1173	2008-09-25		2009-07-30	2009-09-26	12	0	1	28	0	1	1	0	48.273	0	0	0		0	0		0	0	0	0	0	0	0	0		0	0		0	0		0	0		1	0		1	0		0	0		0
1174	2008-10-01	2009-04-15		2009-10-02	12	0	1	34	0	0	1	1	43.2664	0	1	1	0		1	1		1	0	1	1	0	1	1	1		1	1		1	0		0	0		0	1		0	0		1	0
1175	2008-10-02	2009-06-14	2010-02-10	2009-10-03	12	0	1	28	0	0	1	0	52.5211	0	0	0	0	0	0	0	0	0	0	0	0	0	0	1	1	1	1	1	1	0	0	0	0	1	0	1	1	1	0	0	0	0	0	0
1176	2008-10-05	2009-03-18	2009-09-16	2009-10-06	12	0	1	31	0	1	0	0	43.2772	1	1	0	0	0	1	1	1	1	0	0	1	0	1	0	0	0	0	1	1	1	1	1	0	0	0	0	0	0	0	0	0	1	1	1
1177	2008-10-05	2009-03-18	2009-08-10	2009-10-06	12	0	1	33	0	0	0	0	45.6108	1	1	0	0	0	0	0	0	1	1	0	1	0	1	1	0	0	1	0	1	0	1	0	0	0	1	1	0	0	0	1	1	0	0	0
1178	2008-10-08	2009-04-23	2009-09-28	2009-10-09	12	0	1	24	0	0	1	0	41.4188	1	1	0	0	0	1	1	1	1	1	1	1	1	0	1	0	1	1	0	1	0	0	0	0	0	1	1	0	0	0	0	1	0	0	0
1179	2008-10-09	2009-04-22	2009-09-28	2009-10-10	12	0	1	30	0	0	1	0	52.6216	0	1	0	0	0	0	1	0	1	1	0	0	0	1	0	1	0	1	1	0	1	0	1	0	1	0	0	1	0	1	0	1	0	0	0
1180	2008-10-09	2009-03-18	2009-09-16	2009-10-10	12	0	1	27	1	1	0	1	43.7923	1	1	0	0	0	1	1	1	0	0	0	1	0	1	0	0	0	0	1	1	1	1	1	0	0	0	0	0	0	0	0	1	1	1	0
1181	2008-10-11			2009-10-02	11.7	1	0	30	0	0	1	0	21.3583	1	1	0			1			0	0	0	0	0	0	0			0			1			0			0			0			1
1182	2008-10-14			2009-10-15	12	0	1	21	1	0	0	0	51.7597	0	1	0			1			0	0	0	0	0	1	0			0			0			1			0			1			0
1183	2008-10-16	2009-03-19		2009-10-17	12	0	1	25	1	0	1	1	33.0754	0	1	1	0		1	0		1	1	1	1	0	1	0	0		0	0		1	0		0	0		0	1		0	0		1	0
1184	2008-10-22	2009-06-02	2010-01-10	2009-10-23	12	0	1	23	0	1	0	0	62.7066	0	1	0	0	0	0	0	0	0	0	1	1	0	1	0	0	0	1	0	1	0	0	0	1	0	1	0	0	1	1	0	0	0	0	0
1185	2008-10-22	2009-04-16	2010-01-26	2009-10-23	12	0	1	35	0	0	0	0	37.595	0	1	0	0	0	1	1	1	0	0	0	0	0	0	0	0	0	0	0	0	1	0	0	0	0	0	0	0	1	1	0	0	0	0	0
1186	2008-10-22	2009-05-12	2009-10-06	2009-10-23	12	0	1	35	0	0	0	0	47.9518	0	0	0	0	0	0	0	0	0	0	1	1	0	0	0	0	0	1	1	0	0	1	0	0	0	1	1	0	0	0	1	1	0	0	0
1187	2008-10-24	2009-04-15		2009-10-25	12	0	1	18	1	0	0	0	42.8983	0	1	0	0		1	1		0	0	0	0	0	1	1	0		1	0		0	0		1	0		0	0		0	0		0	0
1188	2008-10-27	2009-03-25	2009-09-27	2009-10-28	12	0	1	29	0	0	0	0	42.6839	1	0	0	0	0	1	0	0	1	0	1	0	0	1	0	0	0	0	0	0	1	0	0	0	1	0	0	0	0	0	1	0	1	0	0
1189	2008-10-27	2009-04-13		2009-10-28	12	0	1	38	0	0	0	0	41.6276	1	0	0	0		1	1		1	0	1	1	0	1	1	1		1	1		0	0		0	0		0	1		0	0		0	0
1190	2008-10-29			2009-10-30	12	0	1	30	0	1	0	0	52.2112	1	1	0			1			1	0	0	1	0	0	0			1			1			0			0			0			1
1191	2008-10-30	2009-04-13	2009-09-27	2009-10-31	12	0	1	33	0	1	1	0	52.761	0	1	0	0	0	0	0	1	1	0	0	1	0	0	0	0	0	0	0	0	0	1	1	1	0	0	1	0	0	0	0	0	0	1	1
1192	2008-11-01	2009-05-13		2009-11-02	12	0	1	21	1	1	0	0	25.0001	0	1	0	0		1	1		1	0	0	0	0	0	0	0		0	0		0	0		1	1		0	1		0	0		0	0
1193	2008-11-04	2009-05-20		2009-11-05	12	0	1	28	0	1	0	0	52.3943	1	1	0	0		0	0		0	0	0	0	0	1	0	0		0	0		1	0		0	1		0	1		0	0		1	0
1194	2008-11-04	2009-05-01	2009-09-30	2009-11-05	12	0	1	27	0	0	1	0	49.7195	1	1	0	0	0	1	1	0	1	0	1	0	0	1	0	0	0	0	1	0	0	1	0	1	0	1	1	0	1	0	1	0	0	0	0
1195	2008-11-06	2009-06-22		2009-11-07	12	0	1	31	0	1	0	0	35.3118	0	1	0	0		0	0		0	0	0	1	0	0	0	0		0	0		1	0		0	1		0	0		0	1		1	0
1196	2008-11-09	2009-06-18	2010-01-03	2009-11-10	12	0	1	34	0	1	1	0	51.0251	1	1	0	0	0	1	1	1	0	0	1	1	0	1	0	0	0	1	1	1	1	1	1	0	0	0	0	0	0	1	1	0	0	0	0
1197	2008-11-12	2009-04-23	2010-02-22	2009-11-13	12	0	1	30	1	0	0	0	48.5751	1	0	0	0	0	0	1	1	1	0	1	0	1	1	0	1	0	1	1	0	0	0	0	1	1	0	1	0	0	0	0	0	0	0	0
1198	2008-11-13	2009-05-20	2009-12-29	2009-11-14	12	0	1	27	0	0	0	1	46.1716	1	1	0	0	0	1	1	1	1	0	1	1	0	1	1	0	1	1	0	1	0	0	0	1	1	1	1	0	0	0	1	1	0	0	0
1199	2008-11-14	2009-04-27	2009-11-03	2009-11-15	12	0	1	28	0	1	1	0	35.3138	0	0	0	0	0	0	1	1	0	0	0	1	0	0	0	0	0	0	0	0	0	0	0	1	0	0	1	1	1	0	0	0	0	0	0
1200	2008-11-14	2009-04-30	2009-12-04	2009-11-15	12	0	1	47	1	1	1	0	35.0712	1	0	1	0	0	0	0	1	1	0	0	0	0	0	0	0	0	0	0	0	0	0	0	1	0	0	0	0	1	0	0	0	0	0	0
1201	2008-11-19			2009-03-10	3.6	1	0	28	1	0	0	0	27.3119	0	0	1			1			1	0	0	0	0	1	0			0			0			0			0			0			0
1202	2008-11-19	2009-04-26	2009-12-03	2009-11-20	12	0	1	34	1	1	1	0	46.153	1	0	0	0	0	1	0	1	0	0	0	0	0	0	0	0	0	0	0	0	0	1	1	0	0	0	0	1	1	0	0	0	0	0	0
1203	2008-11-19	2009-04-28		2009-11-20	12	0	1	34	1	0	1	0	43.3709	1	1	0	0		1	1		0	0	0	0	0	1	0	0		0	0		0	0		0	1		0	0		0	0		0	0
1204	2008-11-19	2009-05-10	2009-09-23	2009-11-20	12	0	1	28	1	0	1	0	66.0985	0	1	0	0	0	0	0	0	1	1	0	0	0	0	1	0	0	0	0	0	0	0	0	0	0	0	0	0	0	0	0	0	0	0	0
1205	2008-11-19			2009-11-20	12	0	1	26	1	1	0	0	42.5216	1	0	1			1			1	0	0	0	0	0	0			0			0			0			0			0			0
1206	2008-11-20	2009-04-06	2009-09-29	2009-11-21	12	0	1	35	0	1	0	0	38.4594	1	0	0	0	0	1	1	0	1	1	1	1	0	1	0	0	1	0	0	1	0	0	0	0	1	0	0	1	1	1	0	0	0	0	0
1207	2008-11-20	2009-03-31	2009-09-29	2009-11-21	12	0	1	26	1	1	0	0	37.4622	0	1	0	0	0	1	0	0	0	1	0	1	0	1	0	0	0	0	0	0	0	0	0	1	1	0	0	1	1	1	0	0	0	0	0
1208	2008-11-22	2009-05-06	2009-12-15	2009-11-23	12	0	1	28	0	0	1	0	30.1878	0	0	1	0	0	1	0	0	0	0	1	0	0	0	0	0	0	0	0	0	0	0	0	0	0	0	0	0	0	0	0	0	0	0	0
1209	2008-11-22	2009-07-07	2009-11-30	2009-11-23	12	0	1	30	1	0	1	0	53.7394	1	1	0	0	0	1	1	1	0	1	0	1	1	1	1	0	1	1	0	1	1	0	0	0	0	0	0	1	1	0	0	0	1	0	0
1210	2008-11-23			2009-11-24	12	0	1	26	0	0	0	0	36.0541	1	1	0			1			1	0	0	0	0	0	0			0			1			0			0			0			1
1211	2008-11-28	2009-06-18	2010-02-04	2009-11-29	12	0	1	22	1	0	0	0	53.681	1	1	0	0	0	1	1	1	1	0	0	1	0	1	0	0	0	0	0	0	1	0	1	0	0	0	0	1	0	0	0	1	1	0	0
1212	2008-11-28	2009-04-20	2010-02-04	2009-11-29	12	0	1	26	1	1	0	0	30.8564	0	1	0	0	0	1	1	1	1	0	0	0	0	1	0	0	0	0	0	0	0	0	0	0	0	1	0	0	0	0	0	0	0	0	0
1213	2008-11-30	2009-04-23		2009-12-01	12	0	1	43	1	1	0	0	38.7731	0	1	0	0		1	1		1	1	0	0	0	1	0	1		0	1		0	0		1	0		0	1		1	0		0	0
1214	2008-12-01	2009-05-13	2009-12-02	2009-12-02	12	0	1	28	1	1	1	0	45.9709	1	0	0	0	0	1	0	1	1	0	0	0	0	1	0	0	0	0	0	0	0	0	0	0	0	0	0	0	1	0	0	0	0	0	0
1215	2008-12-02	2009-05-12	2009-11-30	2009-12-03	12	0	1	25	0	0	0	1	26.1543	1	1	1	0	0	1	1	1	1	0	0	0	0	1	0	0	0	0	1	1	0	1	1	1	0	0	1	0	0	0	1	1	0	0	0
1216	2008-12-06	2009-07-20		2009-12-07	12	0	1	23	1	0	1	0	56.8988	1	1	0	0		1	0		1	0	0	0	0	1	0	0		0	0		1	0		0	0		1	0		0	0		0	0
1217	2008-12-04	2009-05-10	2009-09-23	2009-12-05	12	0	1	26	0	1	0	0	41.0421	0	1	0	0	0	1	0	0	1	0	0	1	0	0	0	0	0	0	0	0	1	0	0	0	1	0	0	0	1	0	0	0	1	0	0
1218	2008-12-05	2009-05-26	2009-12-30	2009-12-06	12	0	1	34	1	1	0	0	49.1001	0	1	0	0	0	1	1	1	1	0	0	0	0	1	0	0	0	0	0	0	1	1	1	0	0	0	0	0	0	0	0	0	1	1	1
1219	2008-12-05			2009-12-06	12	0	1	32	1	1	1	1	35.7851	1	1	0			1			1	1	1	1	1	1	0			0			1			0			1			0			0
1220	2008-12-08	2009-05-19	2009-12-04	2009-12-09	12	0	1	32	1	0	1	0	34.2229	0	0	0	0	0	1	0	1	1	0	0	0	0	0	1	1	0	1	1	0	0	0	1	0	1	0	0	1	0	0	0	1	0	0	0
1221	2008-12-09	2009-05-19	2010-02-08	2009-12-10	12	0	1	28	0	0	0	0	40.6036	0	0	0	0	0	0	0	0	1	0	0	1	0	0	1	1	1	1	1	1	0	0	0	0	1	0	0	1	1	0	0	0	0	0	0
1222	2008-12-08			2009-12-09	12	0	1	31	1	0	0	0	60.1513	0	1	0			1			1	0	0	0	0	0	0			0			0			0			0			0			0
1223	2008-12-10	2009-07-08	2010-02-15	2009-12-11	12	0	1	36	0	0	1	0	37.5578	1	0	1	0	0	1	0	0	1	0	0	0	1	1	0	0	0	0	0	0	0	0	0	0	0	0	1	1	1	0	0	0	0	0	0
1224	2008-12-14	2009-05-28		2009-12-15	12	0	1	28	0	0	1	0	45.216	1	1	0	0		1	1		1	0	1	1	0	0	1	0		1	0		1	0		0	1		0	0		1	0		0	0
1225	2008-12-14	2009-05-27	2010-05-05	2009-12-15	12	0	1	27	0	0	0	1	31.4889	0	1	0	0	0	1	0	1	1	0	1	1	0	0	1	0	1	1	0	1	1	0	1	0	0	0	0	0	0	0	0	1	1	0	0
1226	2008-12-14	2009-07-07	2010-03-04	2009-12-15	12	0	1	25	1	0	1	0	41.1222	0	1	0	0	0	1	1	1	0	0	0	1	1	1	1	1	1	1	1	1	0	0	0	0	0	0	1	1	1	0	0	0	0	0	0
1227	2008-12-15			2009-02-23	2.3	1	0	35	1	1	1	0	27.2389	0	1	0			1			1	0	0	0	0	0	0			0			1			0			0			0			1
1228	2008-12-16	2009-07-09		2009-12-17	12	0	1	29	0	1	1	0	34.9487	1	1	0	0		1	1		0	0	0	0	0	0	1	0		1	0		0	0		1	1		0	1		1	0		0	0
1229	2008-12-16	2009-06-24	2010-02-01	2009-12-17	12	0	1	26	0	0	1	0	59.7739	0	0	0	0	0	1	1	1	0	0	1	1	0	0	1	0	1	1	0	1	1	0	0	0	1	1	1	0	0	0	0	0	0	0	0
1230	2008-12-18		2009-09-29	2009-12-19	12	0	1	28	0	0	1	1	44.6806	1	1	0		0	1		1	0	1	0	1	0	0	1		1	1		1	1		0	0		0	0		1	1		0	0		0
1231	2008-12-17	2009-05-28	2009-10-01	2009-12-18	12	0	1	33	0	1	0	0	43.1006	0	1	0	0	0	0	1	0	1	1	1	1	1	0	1	1	1	1	1	1	1	0	1	0	1	0	0	0	0	0	1	1	1	0	0
1232	2008-12-17	2009-05-28	2009-09-30	2009-12-18	12	0	1	32	1	1	1	1	41.812	1	1	0	0	0	1	1	1	1	1	1	1	1	0	1	1	1	1	1	1	1	1	1	0	0	0	0	1	0	0	0	1	1	0	0
1233	2008-12-20	2009-05-29		2009-12-21	12	0	1	30	1	0	1	1	34.8788	0	1	0	0		1	1		1	0	1	1	0	1	1	0		1	0		1	0		0	1		1	0		0	0		0	0
1234	2008-12-21	2009-07-13	2009-10-04	2009-12-22	12	0	1	30	1	1	1	0	26.2879	1	1	0	0	0	1	1	1	1	1	0	1	0	0	1	0	1	1	0	1	1	1	1	0	0	0	0	0	0	1	1	1	0	0	0
1235	2008-12-22	2009-06-09	2009-09-28	2009-12-23	12	0	1	33	1	1	1	0	40.0141	0	1	0	0	0	1	1	1	1	0	0	1	1	0	1	1	1	1	1	1	1	1	1	0	0	0	0	0	0	1	0	1	0	1	0
1236	2008-12-22	2009-06-09	2009-10-04	2009-12-23	12	0	1	35	0	1	0	0	40.6797	1	1	0	0	0	1	1	1	1	0	1	1	1	0	1	1	1	1	1	1	1	1	0	0	0	0	0	0	0	0	1	1	1	0	0
1237	2008-12-23			2009-12-24	12	0	1	30	1	0	0	0	59.0945	1	1	0			1			1	0	0	0	0	1	1			1			0			1			1			0			0
1238	2008-12-23	2009-05-28		2009-12-24	12	0	1	29	1	0	0	1	55.5819	1	1	0	0		1	1		1	1	0	1	0	0	0	1		0	1		0	1		0	0		0	0		0	0		0	1
1239	2008-12-23			2009-12-24	12	0	1	28	1	1	1	0	36.4159	1	1	1			1			0	0	1	1	0	1	0			0			1			0			0			0			1
1240	2008-12-23			2009-12-24	12	0	1	32	0	1	1	0	56.5961	0	1	0			1			1	0	0	1	0	0	0			0			1			0			0			0			1
1241	2008-12-24	2009-07-08	2010-02-01	2009-12-25	12	0	1	29	1	0	0	1	22.2691	0	0	0	0	0	1	1	1	1	1	1	1	1	1	1	1	1	1	1	0	0	0	0	0	1	0	1	1	0	0	0	0	0	0	0
1242	2008-12-24	2009-06-01	2010-02-23	2009-12-25	12	0	1	19	1	0	0	1	42.2196	1	0	0	0	0	1	1	0	1	0	0	0	0	1	0	0	0	0	0	0	0	0	0	0	1	1	0	0	0	0	0	0	0	0	0
1243	2008-12-24	2009-07-12		2009-12-25	12	0	1	25	1	0	0	0	52.9563	0	1	0	0		1	1		1	0	1	1	1	0	0	0		1	0		1	1		0	0		1	1		0	0		0	0
1244	2008-12-30	2009-07-27	2010-05-05	2009-12-31	12	0	1	26	0	0	1	0	48.7234	1	1	0	0	0	1	1	0	1	1	0	1	0	1	0	0	0	0	0	0	0	0	0	0	0	0	0	0	0	0	0	0	0	0	0
1245	2008-12-29	2009-08-12	2010-05-03	2009-12-30	12	0	1	33	1	1	1	1	39.985	1	1	0	0	0	1	1	1	1	1	1	0	1	1	1	1	0	1	1	0	1	1	0	0	0	0	0	0	0	0	0	0	1	1	0
1246	2009-01-07			2010-01-08	12	0	1	33	0	0	1	0	43.7923	0	1	0			0			1	0	1	1	0	0	0			0			1			0			0			0			1
1247	2009-01-26	2009-07-27	2010-02-23	2010-01-27	12	0	1	29	0	0	0	0	57.0683	1	1	0	0	0	1	1	1	0	0	1	1	0	1	1	0	1	0	0	1	0	0	1	0	0	0	0	0	0	0	0	1	0	0	0
1248	2009-01-28	2009-07-26	2010-02-17	2010-01-29	12	0	1	33	0	1	0	0	44.2343	0	0	0	0	0	0	1	1	1	1	0	1	0	0	1	0	1	1	0	1	0	0	1	1	1	0	0	0	0	1	1	0	0	0	1
1249	2009-01-28			2010-01-29	12	0	1	28	0	0	0	1	46.8065	0	1	0			1			1	0	0	1	0	1	1			1			1			0			0			1			0
1250	2009-01-29	2009-11-04	2010-01-26	2010-01-30	12	0	1	29	1	1	1	0	61.0298	0	0	0	0	0	1	0	1	1	0	1	0	0	0	1	0	0	1	0	0	0	0	0	1	0	0	1	1	1	0	0	0	0	0	0
1251	2009-01-29			2010-01-30	12	0	1	41	0	1	0	0	36.765	1	1	0			1			0	0	1	0	0	0	1			1			1			0			0			0			1
1252	2009-01-29		2010-05-05	2010-01-30	12	0	1	29	0	1	0	0	40.1356	0	1	0		0	1		1	0	0	0	1	0	1	1		1	1		1	0		1	1		0	1		0	0		1	0		0
1253	2009-02-01	2009-08-25	2010-03-02	2010-02-02	12	0	1	26	1	0	1	1	42.4038	0	0	0	0	0	1	0	0	1	1	0	1	1	1	1	0	0	1	0	0	1	0	0	0	0	0	0	0	0	1	0	0	0	0	0
1254	2009-02-01	2009-08-26	2010-03-02	2010-02-02	12	0	1	32	0	0	1	1	46.8765	0	1	1	0	0	1	1	1	1	1	1	1	0	1	1	0	0	1	0	0	1	0	0	0	0	0	0	0	0	1	0	0	0	0	0
1255	2009-02-02		2010-04-07	2010-02-03	12	0	1	29	0	0	0	0	56.7787	1	1	0		0	1		0	1	0	0	1	0	0	1		0	1		0	1		0	0		0	0		0	1		0	0		0
1256	2009-02-02		2010-02-23	2010-02-03	12	0	1	28	0	1	0	1	53.8658	0	1	0		0	1		1	0	0	0	1	0	1	1		1	1		1	1		0	0		1	0		0	0		1	1		0
1257	2009-02-02			2010-02-03	12	0	1	24	0	0		0	59.6107	1	1	0			1			1	0	0	1	0	0	1			1			1			0			0			0			0
1258	2009-02-07			2010-02-08	12	0	1	25	1	1	0	0	54.0146	1	1	0			1			1	1	0	1	0	0	1			1			1			0			1			0			0
1259	2009-02-07	2009-08-16	2010-04-28	2010-02-08	12	0	1	35	0	1	0	0	43.5524	1	1	1	0	0	0	0	1	0	0	0	1	0	0	0	0	0	0	0	0	0	0	0	0	0	1	0	1	1	0	0	0	0	0	0
1260	2009-02-04			2010-02-05	12	0	1	32	0	1	1	0	43.8242	1	1	0			1			1	0	0	1	0	1	1			1			1			0			0			1			0
1261	2009-02-04			2010-02-05	12	0	1	31	0	0	0	0	42.4546	0	1	0			1			0	0	0	1	0	0	0			0			1			0			0			0			1
1262	2009-02-04			2010-02-05	12	0	1	28	0	0	1	0	32.1812	1	0	0			1			0	0	1	1	0	0	0			0			0			1			0			1			0
1263	2009-02-09	2009-07-12	2010-01-04	2010-02-10	12	0	1	29	0	1	1	0	43.4569	0	1	1	0	0	0	0	0	0	0	0	0	0	0	0	0	0	0	0	0	1	0	1	0	0	0	0	0	0	0	0	1	1	0	0
1264	2009-02-08	2009-04-28	2009-12-22	2010-02-09	12	0	1	24	0	0	1	0	39.7425	1	1	1	0	0	1	0	0	1	0	0	1	0	0	0	0	0	0	0	0	0	0	0	1	1	1	1	0	1	0	1	0	0	0	0
1265	2009-02-09	2009-12-05	2010-01-04	2010-02-10	12	0	1	24	0	0	1	0	56.7038	0	1	0	0	0	0	0	0	0	0	0	0	0	0	1	0	0	1	0	0	1	1	1	0	0	0	0	0	0	0	1	0	0	0	1
1266	2009-02-11			2009-03-21	1.2	1	0	34	0	1	1	0	52.7411	0	0	0			1			0	0	1	1	0	0	1			1			1			0			0			1			0
1267	2009-02-10	2009-09-14		2010-02-11	12	0	1	26	0	0	0	0	52.8015	0	1	0	0		1	1		1	0	0	1	0	1	0	0		0	0		1	0		0	1		0	1		0	0		1	0
1268	2009-02-11			2010-02-12	12	0	1	27	0	0	0	0	50.0665	1	1	0			1			1	0	0	1	0	1	1			1			1			0			0			0			1
1269	2009-02-11			2010-02-12	12	0	1	24	0	0	0	0	51.2771	0	1	0			0			0	0	1	0	0	0	1			1			1			0			0			0			1
1270	2009-02-11	2009-06-23		2009-08-26	6.4	1	0	29	0	1	0	0	48.3742	1	1	0	0		1	0		0	0	0	1	1	1	1	0		0	0		0	0		1	1		1	0		0	0		0	0
1271	2009-02-13			2010-02-14	12	0	1	41	0	0	0	0	66.229	1	1	0			0			1	0	0	0	0	0	0			0			1			0			0			0			1
1272	2009-02-15			2010-02-16	12	0	1	33	0	1	1	0	36.8929	0	1	0			0			0	0	1	1	0	0	0			0			0			0			0			0			0
1273	2009-02-10	2009-08-26	2010-03-10	2010-02-11	12	0	1	33	0	0	0	0	33.0558	1	1	0	0	0	1	0	1	1	1	1	1	0	0	1	1	0	0	1	1	1	0	0	0	0	0	0	1	0	1	0	1	0	0	0
1274	2009-02-01	2010-01-31	2010-03-16	2010-02-02	12	0	1	25	1	0	1	0	43.5524	0	1	0	0	0	1	1	1	1	0	0	1	1	1	1	1	1	1	1	1	1	0	0	0	1	0	0	1	1	1	0	0	0	0	0
1275	2009-02-15	2009-08-09	2010-02-22	2010-02-16	12	0	1	22	1	1	1	0	45.4843	1	0	0	0	0	0	0	0	1	0	0	1	0	1	0	0	0	1	1	0	0	0	0	1	1	0	1	1	1	0	0	0	0	0	0
1276	2009-02-15	2009-08-04	2010-03-30	2010-02-16	12	0	1	25	1	0	0	0	28.0207	0	1	0	0	0	1	1	1	1	0	1	0	1	0	1	1	1	1	1	1	1	1	0	0	0	1	0	0	0	1	1	0	0	0	0
1277	2009-02-18	2009-06-23	2010-04-29	2010-02-19	12	0	1	22	1	1	0	0	43.5233	0	1	0	0	0	1	1	0	1	0	0	1	1	1	0	1	0	1	1	0	1	0	0	0	1	0	0	0	1	1	1	0	0	0	0
1278	2008-02-18	2009-08-03	2010-03-29	2009-02-18	12	0	1	32	1	1	1	0	35.8427	1	0	0	0	0	0	0	0	0	0	0	0	0	0	0	0	0	0	0	0	0	0	0	1	0	0	1	0	0	0	0	0	0	0	0
1279	2009-02-22	2009-07-27	2010-02-21	2010-02-23	12	0	1	32	0	0	0	0	47.5904	1	1	0	0	0	1	0	1	1	0	1	1	1	1	1	0	1	1	1	1	1	0	1	0	0	0	0	1	0	1	0	1	0	0	0
1280	2009-02-24			2010-02-25	12	0	1	27	0	1	0	1	51.4135	0	1	0			1			0	0	0	0	0	0	1			1			1			0			0			1			0
1281	2009-02-23	2009-07-26	2010-02-17	2010-02-24	12	0	1	28	1	1	1	0	47.6351	1	0	0	0	0	0	0	0	1	0	0	0	0	1	0	0	0	0	0	0	0	0	0	0	0	0	1	0	0	0	0	0	0	0	0
1282	2009-02-24	2009-07-29	2010-02-15	2010-02-25	12	0	1	33	0	1	1	0	51.8831	1	1	0	0	0	0	0	0	1	0	1	1	0	0	0	0	0	0	0	0	0	0	0	1	0	0	1	0	0	0	0	0	0	0	0
1283	2009-02-25			2010-02-26	12	0	1	32	1	0	1	0	54.2431	0	1	0			0			1	0	0	0	0	0	0			0			0			0			1			0			0
1284	2009-02-25	2009-07-29	2009-12-21	2010-02-26	12	0	1	31	0	0	0	0	52.1521	0	1	0	0	0	0	1	0	1	1	0	1	0	0	0	1	0	0	1	1	1	0	0	0	0	1	0	1	1	0	0	0	1	0	0
1285	2009-02-26	2009-07-29	2010-02-23	2010-02-27	12	0	1	30	0	1	1	0	46.815	0	1	0	0	0	1	0	1	0	0	0	1	0	1	1	0	1	1	0	1	0	0	0	1	1	1	0	0	0	1	1	1	0	0	0
1286	2009-02-26			2010-02-27	12	0	1	28	1	0	1	0	52.0917	1	0	0			0			0	0	0	0	0	1	0			0			0			1			1			0			0
1287	2009-03-03	2009-07-28	2010-02-01	2010-03-04	12	0	1	21	1	0	1	1	37.5164	0	0	1	0	0	0	1	0	1	1	0	1	0	0	0	1	0	0	0	0	1	0	0	0	0	0	1	0	0	0	0	0	0	0	0
1288	2009-03-03	2009-08-03	2010-03-01	2010-03-04	12	0	1	27	0	1	1	0	62.7066	1	1	1	0	0	1	1	1	1	0	0	0	0	1	0	0	0	0	0	1	0	0	1	1	0	0	0	0	0	1	0	1	0	0	0
1289	2009-03-03	2009-08-04	2010-03-04	2010-03-04	12	0	1	31	0	0	1	0	47.6328	1	1	0	0	0	1	0	1	1	1	1	1	1	1	0	1	0	0	1	0	0	0	0	1	1	0	0	1	0	1	0	0	0	0	0
1290	2009-03-03	2009-08-04	2010-02-24	2010-03-04	12	0	1	26	0	0	1	0	59.5471	1	0	0	0	0	0	0	0	1	1	0	1	0	0	0	0	0	0	1	1	0	0	0	0	0	1	1	1	0	0	0	1	0	0	0
1291	2009-03-04	2009-08-03	2010-02-24	2010-03-05	12	0	1	27	0	0	0	0	46.5612	0	0	0	0	0	1	0	1	1	0	0	1	0	0	0	0	0	0	0	0	0	0	0	1	0	0	1	0	0	0	0	0	0	0	0
1292	2009-03-05	2009-08-19	2010-04-22	2010-03-06	12	0	1	29	1	0	0	0	47.6954	1	1	0	0	0	1	1	1	1	1	0	1	0	0	0	1	1	0	1	1	1	0	1	0	1	0	0	0	0	1	1	1	0	0	0
1293	2009-03-05	2009-08-18	2010-03-01	2010-03-06	12	0	1	38	1	1	1	0	40.2262	1	1	1	0	0	1	1	1	1	0	0	1	0	0	0	0	0	0	0	0	1	0	0	0	0	1	0	0	0	1	0	1	0	0	0
1294	2009-03-05	2009-08-09	2010-02-22	2010-03-06	12	0	1	26	0	0	0	0	45.8973	0	1	0	0	0	0	0	0	1	0	0	1	0	0	0	0	0	0	0	0	1	0	0	0	0	0	0	0	0	0	0	0	1	0	0
1295	2009-03-04	2009-08-11	2010-04-04	2010-03-05	12	0	1	28	1	0	1	1	32.7864	0	1	1	0	0	1	1	0	0	0	0	1	1	0	0	1	1	0	1	1	1	0	0	0	1	0	0	1	0	1	0	0	0	0	0
1296	2009-03-04	2009-08-13	2010-03-31	2010-03-05	12	0	1	26	0	0	0	0	45.0941	1	0	0	0	0	0	0	0	0	0	0	1	0	0	0	0	0	0	0	0	1	0	0	0	1	1	0	1	1	1	0	0	0	0	0
1297	2009-03-04	2009-08-13	2010-02-17	2010-03-05	12	0	1	25	0	0	0	0	45.8834	1	0	0	0	0	0	0	0	0	0	1	1	0	1	0	0	0	0	0	0	1	0	1	0	1	0	0	1	0	1	0	0	0	0	1
1299	2009-03-04	2009-08-11	2010-02-17	2010-03-05	12	0	1	30	1	1	0	0	35.2057	0	1	0	0	0	1	0	0	1	0	0	1	0	1	0	0	0	0	0	0	1	0	0	0	1	0	0	1	0	1	0	0	0	0	0
1300	2009-03-07	2009-09-29	2010-03-07	2010-03-08	12	0	1	27	1	1	1	1	48.3785	1	0	1	0	0	1	1	1	0	1	0	1	1	1	1	0	1	1	0	1	0	0	0	1	0	0	0	1	0	0	0	0	0	0	0
1301	2009-03-09	2010-02-16	2010-03-16	2010-03-10	12	0	1	33	0	0	1	1	53.2335	1	0	0	0	0	0	0	0	1	0	1	1	0	1	1	0	0	1	0	0	0	0	0	0	0	0	1	0	0	0	0	0	0	0	0
1302	2009-03-08	2009-08-25	2010-02-16	2010-03-09	12	0	1	24	1	1	0	0	58.7048	1	0	0	0	0	0	0	0	0	0	0	1	0	0	1	0	0	1	0	0	0	0	0	0	0	0	0	0	0	0	0	0	0	0	0
1303	2009-03-09			2010-03-10	12	0	1	27	1	0	1	1	36.4919	0	1	0			1			1	0	1	1	1	0	1			1			1			0			0			0			1
1304	2009-03-10		2010-03-10	2010-03-11	12	0	1	26	1	0	1	0	37.6084	1	0	0		0	0		1	1	0	0	0	0	1	0		1	0		0	0		0	1		0	1		0	0		0	0		0
1305	2009-03-10	2009-09-09	2010-03-18	2010-03-11	12	0	1	30	0	0	1	0	43.46	1	0	1	0	0	1	1	1	1	0	1	1	0	0	0	0	0	0	0	0	1	0	1	0	0	0	0	1	0	1	0	0	0	0	1
1306	2009-03-10	2009-07-12	2010-02-22	2010-03-11	12	0	1	28	0	0	0	0	49.4657	0	0	0	0	0	0	0	0	0	0	0	1	0	0	0	0	0	0	0	0	0	0	0	1	0	0	1	0	0	0	0	0	0	0	0
1307	2009-03-10	2009-08-13	2010-01-10	2010-03-11	12	0	1	24	1	0	1	0	56.4803	1	1	1	0	0	1	1	1	1	1	0	1	0	1	0	0	0	0	0	0	0	1	0	1	0	0	1	0	1	0	1	0	0	0	0
1308	2009-03-12	2009-08-10	2010-01-10	2010-03-13	12	0	1	34	0	1	1	0	24.2583	0	1	0	0	0	1	0	0	1	0	0	1	0	1	0	0	0	0	1	0	1	1	1	0	0	0	0	0	0	0	0	0	1	1	1
1309	2009-03-12	2009-08-18	2010-02-07	2010-03-13	12	0	1	27	1	1	1	0	49.4802	0	1	0	0	0	0	1	1	1	1	0	1	1	1	0	1	0	0	1	0	1	0	0	0	0	1	0	0	0	1	0	1	0	0	0
1310	2009-03-15	2009-08-12	2010-03-25	2010-03-16	12	0	1	29	0	1	1	0	53.1843	0	0	0	0	0	0	0	0	0	0	0	1	0	0	0	0	0	0	0	0	1	0	0	0	1	0	0	0	0	1	1	0	0	0	0
1313	2009-03-16	2009-08-16	2010-02-24	2010-03-17	12	0	1	28	0	0	1	0	39.4244	1	1	0	0	0	1	0	1	0	0	1	1	0	1	0	0	0	0	0	0	0	0	0	1	0	0	0	0	0	1	0	0	0	0	0
1314	2009-03-16	2009-08-11	2010-01-06	2010-03-17	12	0	1	36	0	0	0	0	21.7532	1	1	1	0	0	1	1	1	0	0	1	0	0	1	0	0	0	0	0	0	0	0	0	1	0	0	0	0	0	1	0	0	0	0	0
1315	2009-03-17	2009-08-18	2010-06-20	2010-03-18	12	0	1	31	1	1	0	0	39.9356	0	1	0	0	0	1	1	1	1	0	0	1	0	1	0		0	0	1	0	0	0	0	1	1	0	1	1	0	0	0	0	0	0	0
1316	2009-03-17	2009-08-18	2010-03-22	2010-03-18	12	0	1	27	0	0	0	0	48.4323	0	1	0	0	0	1	0	1	1	0	0	1	0	1	0	0	0	0	0	0	1	0	0	0	1	0	0	0	0	0	1	0	1	0	0
1317	2009-02-20	2009-09-23	2010-03-15	2010-02-21	12	0	1	27	1	1	0	0	42.0834	0	1	0	0	0	1	0	0	1	0	1	1	0	0	1	0	0	1	0	0	1	0	0	0	0	0	0	0	0	0	0	0	0	0	0
1318	2009-03-18	2009-10-08	2010-08-25	2010-03-19	12	0	1	31	0	0	1	0	53.4395	1	1	0	0	0	0	0	1	1	0	1	1	0	0	1	0	1	1	0	1	1	0	1	0	0	0	0	1	0	0	0	0	1	0	1
1319	2009-03-19	2009-08-20	2010-03-04	2010-03-20	12	0	1	29	1	1	1	0	43.3128	1	0	1	0	0	0	1	0	1	1	0	1	0	1	0	1	0	0	1	0	1	0	0	0	0	0	1	1	0	0	0	0	0	0	0
1320	2009-03-19	2009-12-16	2010-04-26	2010-03-20	12	0	1	27	0	0	0	0	42.2401	0	1	1	0	0	1	0	0	0	1	0	1	0	0	1	1	1	1	1	1	1	0	0	0	1	1	0	1	1	1	0	0	0	0	0
1321	2009-03-22			2010-03-23	12	0	1	25	1	0	0	0	37.8644	1	1	0			0			0	0	0	1	0	0	1			1			1			0			0			1			0
1322	2009-03-16	2009-10-06	2010-03-22	2010-03-17	12	0	1	34	1	1	1	0	58.6862	0	0	1	0	0	0	0	0	1	0	0	0	0	0	0	0	0	0	0	0	0	0	0	1	0	0	1	0	0	0	0	0	0	0	0
1323	2009-03-16		2010-07-06	2010-03-17	12	0	1	28	0	1	0	0	37.4167	1	1	0		0	1		1	0	1	0	1	0	0	0		0	0		0	1		1	0		0	0		0	0		0	1		1
1324	2009-03-18	2009-09-17	2010-03-24	2010-03-19	12	0	1	28	1	0	0	0	48.6035	0	1	1	0	0	0	1	0	0	0	0	0	0	1	0	0	0	0	0	0	0	0	0	0	0	1	1	1	1	0	0	0	0	0	0
1325	2009-03-18	2009-09-14	2010-03-17	2010-03-19	12	0	1	25	0	0	1	0	46.5465	1	0	1	0	0	0	0	1	0	0	0	0	0	1	0	0	0	0	0	0	0	0	0	1	0	0	0	0	0	1	0	0	0	0	0
1326	2009-03-18	2009-08-19	2010-05-26	2010-03-19	12	0	1	26	0	0	0	0	43.5191	0	0	1	0	0	0	0	0	1	0	0	1	0	1	0	0	0	0	0	0	0	0	0	1	0	0	0	0	0	1	0	0	0	0	0
1328	2009-03-25		2010-03-22	2010-03-26	12	0	1	38	0	0	1	0	55.3315	1	0	0		0	1		0	1	0	1	0	0	0	1		1	1		1	0		1	1		0	1		0	0		0	0		1
1329	2009-03-09	2009-08-31	2010-02-15	2010-03-10	12	0	1	30	0	0	1	0	52.444	0	0	0	0	0	0	0	0	0	0	1	0	0	1	0	0	0	0	0	0	1	0	0	0	1	1	0	0	1	1	1	0	0	0	0
1330	2009-03-19		2010-03-14	2010-03-20	12	0	1	28	0	0	0	0	57.4965	1	1	0		0	0		0	1	0	0	1	0	0	0		0	0		1	1		0	0		1	0		1	0		0	1		0
1331	2009-03-18	2009-09-01	2010-06-21	2010-03-19	12	0	1	28	0	0	0	0	40.6537	0	1	1	0	0	0	0	0	0	0	1	1	0	1	0	0	0	0	1	1	1	0	0	0	1	1	0	1	1	1	0	0	0	0	0
1332	2009-03-18	2009-09-01	2010-02-10	2010-03-19	12	0	1	28	0	0	1	0	53.5923	1	1	0	0	0	0	0	0	1	0	1	1	0	0	0	0	0	0	0	0	0	0	0	1	0	1	0	0	0	1	0	0	0	0	0
1333	2009-03-25	2009-09-02	2010-02-08	2010-03-26	12	0	1	29	0	0	0	0	34.151	0	1	0	0	0	1	1	1	0	1	1	1	0	1	1	1	0	1	1	0	1	1	0	0	0	0	0	0	0	1	1	0	0	0	0
1334	2009-03-25	2009-08-16	2010-03-03	2010-03-26	12	0	1	25	0	0	1	0	57.3993	1	0	0	0	0	1	1	1	0	1	0	1	0	0	1	1	0	1	1	0	0	0	0	1	0	0	1	1	0	0	0	0	0	0	0
1335	2009-03-24	2009-09-14	2010-02-28	2010-03-25	12	0	1	27	1	1	0	0	36.8054	0	0	0	0	0	1	1	1	0	1	0	0	0	1	0	1	1	0	1	1	0	0	0	0	0	0	1	1	1	0	0	0	0	0	0
1336	2009-03-23			2010-03-24	12	0	1	33	0	0	0	1	46.4224	0	1	0			0			0	0	1	1	0	0	1			1			1			0			0			0			1
1337	2009-03-30	2009-09-07	2010-03-24	2010-03-31	12	0	1	27	0	0	0	0	52.4124	0	1	0	0	0	0	0	0	1	0	0	0	0	1	0	0	0	0	0	0	0	0	0	1	0	1	0	0	1	0	0	0	0	0	0
1338	2009-03-29	2009-09-10	2010-03-16	2010-03-30	12	0	1	31	1	0	0	1	56.4777	1	0	0	0	0	1	1	0	1	1	0	0	1	0	1	1	1	1	1	1	1	1	0	0	0	1	0	0	1	1	1	0	0	0	0
1339	2009-03-29	2009-12-15	2010-05-10	2010-03-30	12	0	1	31	0	0	1	0	40.1021	1	1	0	0	0	0	0	1	0	0	0	1	0	0	1	1	1	1	1	1	1	0	0	0	0	0	0	1	1	1	0	0	0	0	0
1340	2009-04-02			2010-04-03	12	0	1	27	1	1	1	0	39.1695	1	1	0			1			1	0	0	1	0	0	1			1			0			0			1			0			0
1341	2009-04-02	2009-09-24	2010-03-15	2010-04-03	12	0	1	44	1	1	1	0	40.7086	1	0	0	0	0	1	1	1	0	0	0	0	0	1	0	0	0	0	0	0	0	0	0	1	1	0	1	0	1	0	1	0	0	0	0
1342	2009-03-16	2009-09-21	2010-03-24	2010-03-17	12	0	1	29	0	0	0	1	50.4051	0	0	0	0	0	0	1	1	1	1	1	1	0	0	0	1	1	0	1	1	1	0	0	0	0	1	0	1	0	1	0	1	0	0	0
1343	2009-03-31	2009-07-12	2010-04-04	2010-04-01	12	0	1	33	1	1	0	0	40.5887	0	1	1	0	0	1	0	1	1	0	1	1	0	1	1	0	0	1	0	0	0	0	0	1	0	0	0	1	0	1	0	0	0	0	0
1344	2009-03-21		2010-04-06	2010-03-22	12	0	1	34	1	0	0	0	50.4796	1	0	0		0	0		1	0	1	0	1	1	0	1		1	1		1	0		0	1		1	1		0	0		1	0		0
1345	2009-04-10	2009-12-10	2010-04-19	2010-04-11	12	0	1	40	1	0	0	0	46.6787	0	0	0	0	0	1	0	0	0	0	0	0	0	1	0	0	0	0	0	0	0	0	0	1	0	0	1	0	0	0	0	0	0	0	0
1346	2009-04-09	2009-09-28	2010-04-14	2010-04-10	12	0	1	25	1	0	0	0	55.9332	0	1	0	0	0	1	1	1	0	0	0	0	1	1	0	0	0	1	0	0	1	0	1	0	1	0	0	1	1	1	0	0	0	0	0
1347	2009-04-09			2010-04-10	12	0	1	29	0	0	1	0	47.6484	0	0	0			0			0	1	1	0	0	0	1			1			0			1			1			0			0
1348	2009-04-12	2009-09-27	2010-05-06	2010-04-13	12	0	1	31	0	0	0	0	45.8272	0	0	0	0	0	1	0	0	1	0	0	0	0	0	0	0	0	0	0	0	0	0	0	1	0	0	0	1	0	1	0	0	0	0	0
1349	2009-04-15			2010-04-16	12	0	1	29	0	0	0	0	52.6586	0	0	0			1			0	0	0	1	0	0	1			1			0			1			0			1			0
1350	2009-04-15	2009-11-04	2010-02-22	2010-04-16	12	0	1	24	1	1	1	0	49.6239	0	1	1	0	0	0	0	0	0	0	0	0	0	1	0	0	0	0	0	0	1	0	0	0	0	0	0	1	0	1	0	0	0	0	0
1351	2009-04-14	2009-09-22	2010-03-07	2010-04-15	12	0	1	24	1	0	0	0	43.1176	1	1	1	0	0	0	1	1	1	1	0	1	1	1	0	1	0	0	1	0	1	1	1	0	0	0	1	1	1	0	0	0	0	0	0
1352	2009-04-13		2010-04-26	2010-04-14	12	0	1	32	0	0	1	1	46.1938	0	0	0		0	0		0	1	0	1	1	0	1	1		0	1		0	1		0	0		1	0		0	0		1	1		0
1353	2009-04-19			2010-04-20	12	0	1	22	1	1	1	0	49.4315	0	0	0			1			1	0	0	1	0	0	0			1			0			1			1			0			0
1354	2009-04-21	2009-12-28	2010-02-16	2010-04-22	12	0	1	23	0	0	0	0	45.2136	0	1	0	0	0	0	0	0	1	0	1	0	0	0	0	0	0	0	0	0	0	0	0	1	1	1	0	1	0	1	0	1	0	0	0
1355	2009-04-26			2010-04-27	12	0	1	24	1	1	1	0	32.5698	1	0	1			1			1	0	0	0	0	1	0			0			0			1			1			0			0
1356	2009-04-27	2009-07-08	2009-12-24	2010-04-28	12	0	1	27	1	1	1	0	21.2952	0	1	0	0	0	1	1	1	1	1	0	1	1	0	1	0	1	1	0	1	1	0	0	0	1	1	1	0	1	0	1	0	0	0	0
1357	2009-04-26			2009-09-14	4.6	1	0	33	0	1	0	0	52.4874	0	0	0			0			0	0	0	0	0	0	0			0			1			0			0			0			1
1358	2009-04-28	2009-12-16	2010-05-12	2010-04-29	12	0	1	36	0	1	1	0	40.562	0	1	1	0	0	0	0	0	0	0	1	0	0	0	0	0	0	0	0	0	0	0	0	1	1	1	0	1	1	1	0	0	0	0	0
1359	2009-04-27	2009-11-03	2010-07-06	2010-04-28	12	0	1	32	1	1	1	0	31.8379	1	1	0	0	0	1	0	1	1	0	1	1	0	1	0	0	0	1	0	0	1	0	0	0	0	0	0	0	0	0	0	0	1	0	0
1360	2009-04-27	2009-12-23	2010-04-27	2010-04-28	12	0	1	26	0	0	0	0	37.037	1	0	0	0	0	1	1	0	1	1	0	1	1	1	1	1	0	1	1	0	1	0	1	0	0	0	0	0	0	1	1	1	0	0	0
1361	2009-04-28			2010-04-29	12	0	1	33	1	0	1	0	31.2585	0	0	0			1			1	0	1	1	0	0	1			1			0			1			1			0			0
1362	2009-04-28	2009-09-29	2010-02-14	2010-04-29	12	0	1	23	1	1	1	0	49.2179	1	1	1	0	0	0	1	1	1	1	0	1	0	0	0	0	0	0	0	0	1	0	0	0	1	0	0	0	0	1	0	0	0	0	0
1363	2009-04-29		2010-07-11	2010-04-30	12	0	1	28	0	1	1	0	55.0596	1	1	1		0	0		0	0	0	1	1	0	0	0		0	0		0	1		0	0		0	0		1	1		0	0		0
1364	2009-04-20	2009-11-10	2010-05-09	2010-04-21	12	0	1	26	1	0	0	1	39.782	1	0	0	0	0	1	0	0	1	0	0	0	0	0	1	0	0	1	0	0	0	0	0	1	0	0	1	1	0	0	0	0	0	0	0
1365	2009-05-01	2009-12-30	2010-05-05	2010-05-02	12	0	1	34	1	1	0	1	47.6768	0	1	0	0	0	1	1	0	0	0	0	0	0	1	0	0	0	0	0	0	1	0	0	0	1	0	0	1	1	0	0	0	1	0	0
1366	2009-05-03			2010-05-04	12	0	1	28	0	0	0	0	49.1594	1	1	0			1			0	0	0	0	0	0	0			0			1			0			0			0			1
1367	2009-05-03	2009-12-17	2010-05-05	2010-05-04	12	0	1	31	1	0	0	0	47.406	0	0	1	0	0	0	0	0	0	0	0	0	0	0	0	0	0	0	0	0	0	0	0	1	0	1	1	1	1	0	0	0	0	0	0
1368	2009-05-03	2009-09-22	2010-02-01	2010-05-04	12	0	1	32	0	1	0	0	61.3953	1	1	0	0	0	1	1	1	1	0	1	0	0	1	1	1	1	1	1	1	1	0	0	0	1	0	0	0	1	1	1	0	0	0	0
1369	2009-05-05	2009-09-28	2010-02-22	2010-05-06	12	0	1	31	0	0	1	0	62.1352	1	1	0	0	0	0	0	1	1	1	1	1	0	0	0	0	1	0	0	1	0	0	1	1	1	0	1	0	0	0	1	1	0	0	0
1370	2009-05-06	2010-01-06	2010-07-04	2010-05-07	12	0	1	36	0	0	0	0	52.9208	0	1	0	0	0	1	0	0	0	0	0	1	1	0	1	1	1	1	1	0	0	0	0	1	1	0	0	0	0	1	1	0	0	0	0
1371	2009-05-03	2009-09-24	2010-02-01	2010-05-04	12	0	1	32	0	1	0	0	46.3501	0	1	0	0	0	1	0	1	0	0	0	1	0	1	1	1	1	1	1	1	0	0	1	1	0	0	1	1	0	0	0	1	0	0	0
1372	2009-05-03	2009-10-12	2010-02-01	2010-05-04	12	0	1	27	1	1	1	1	38.2575	0	0	1	0	0	1	1	1	0	1	1	1	0	0	1	1	1	1	1	1	1	0	0	0	0	1	1	0	1	0	0	0	0	0	0
1373	2009-04-29		2010-05-13	2010-04-30	12	0	1	32	1	1	0	0	54.9231	1	0	0		0	0		1	0	0	0	0	0	1	1		0	1		0	0		0	1		0	1		1	0		0	0		0
1374	2009-05-10	2009-12-22	2010-06-13	2010-05-11	12	0	1	33	0	1	0	1	39.1512	1	1	0	0	0	1	1	0	0	0	0	1	1	0	1	1	1	1	1	1	0	0	1	1	0	0	0	1	0	1	0	0	0	0	1
1375	2009-05-10	2009-12-22	2010-06-13	2010-05-11	12	0	1	24	1	1	0	0	51.1129	0	1	0	0	0	1	1	1	0	0	0	1	1	0	1	1	1	1	1	1	1	0	0	0	0	0	0	1	1	1	0	0	0	0	0
1376	2009-05-10			2010-05-11	12	0	1	38	0	0	0	0	60.3804	1	1	0			1			1	0	0	0	0	1	0			0			0			0			0			0			0
1377	2009-05-05	2009-10-21	2010-04-28	2010-05-06	12	0	1	29	0	1	1	0	48.9762	0	0	1	0	0	0	0	0	0	0	0	1	0	0	0	0	0	1	1	1	0	0	1	1	1	0	0	0	0	1	1	1	0	0	0
1378	2009-05-12	2009-09-22	2010-03-15	2010-05-13	12	0	1	26	1	0	1	0	28.3248	1	1	0	0	0	1	1	1	1	0	0	1	0	1	1	1	0	0	0	0	0	0	0	0	0	1	0	0	1	0	0	0	0	0	0
1379	2009-05-18	2009-12-02	2010-05-05	2010-05-19	12	0	1	25	1	1	1	0	42.2747	0	0	0	0	0	1	0	1	0	0	0	0	0	1	1	0	0	1	1	1	0	0	0	0	0	0	0	1	1	0	0	0	0	0	0
1380	2009-05-19			2010-05-20	12	0	1	34	1	0	1	0	42.7347	0	0	0			1			1	0	1	0	1	0	0			1			1			0			0			1			0
1382	2009-05-12		2010-05-03	2010-05-13	12	0	1	33	0	1	1	0	39.1946	0	1	0		0	0		1	0	0	1	1	0	0	1		1	1		0	1		0	0		0	0		0	1		0	0		0
1383	2009-05-12		2010-05-11	2010-05-13	12	0	1	31	0	0	1	1	57.536	1	1	0		0	0		1	1	0	1	1	0	0	1		0	1		0	1		0	0		0	0		0	1		0	0		0
1384	2009-05-15			2010-05-16	12	0	1	33	0	0	1	0	40.8878	0	1	0			1			1	0	1	1	0	0	1			1			1			0			0			0			1
1385	2009-05-28	2009-12-31	2010-06-08	2010-05-29	12	0	1	28	1	1	0	0	41.7489	1	1	0	0	0	0	0	0	0	0	0	1	0	1	0	0	1	0	0	0	0	0	0	0	0	0	0	0	0	0	0	0	0	0	0
1386	2009-05-28	2010-01-07		2009-10-28	5	1	0	36	1	0	0	1	46.2441	1	0	0	0		0	0		0	0	0	0	0	0	0	0		0	0		0	0		1	1		0	0		0	0		0	0
1387	2009-05-28			2010-05-29	12	0	1	31	0	0	1	0	49.2648	0	1	0			1			1	0	0	1	0	1	1			1			0			1			1			0			0
1388	2009-05-29	2009-12-31		2010-05-30	12	0	1	28	1	0	0	0	44.0052	0	1	0	0		1	1		0	0	1	1	0	0	1	1		1	1		1	1		0	0		0	0		1	1		0	0
1389	2009-05-26	2010-02-17	2010-05-26	2010-05-27	12	0	1	32	0	0	1	0	53.8496	1	1	0	0	0	1	1	1	0	0	1	1	0	1	1	0	0	1	0	0	1	0	0	0	0	0	0	1	1	1	0	0	0	0	0
1390	2009-05-28		2010-06-14	2010-05-29	12	0	1	28	1	0	1	0	44.8469	1	1	0		0	1		1	0	1	1	1	0	0	1		1	1		1	1		0	0		0	1		1	0		0	0		0
1391	2009-06-03	2009-12-10	2010-05-12	2010-06-04	12	0	1	24	0	0	1	0	51.8668	1	1	0	0	0	1	1	0	1	0	1	1	0	1	0	0	0	0	0	0	0	0	0	1	1	0	0	0	0	1	0	0	0	0	0
1392	2009-06-04			2010-06-05	12	0	1	38	1	1	0	0	51.0231	0	0	1			0			0	0	0	0	0	0	0			0			0			1			0			0			0
1393	2009-06-04			2010-06-05	12	0	1	31	1	0	1	0	19.9676	0	1	1			1			1	0	0	1	0	0	1			1			1			0			0			0			1
1394	2009-06-04	2009-12-31	2010-08-24	2010-06-05	12	0	1	36	1	1	1	0	46.4036	1	1	0	0	0	1	0	0	1	0	0	0	0	0	0	0	0	0	0	0	1	0	1	0	1	0	0	1	0	1	0	1	0	0	0
1395	2009-06-07	2009-11-30	2010-07-29	2010-06-08	12	0	1	34	0	1	1	0	52.1885	0	0	0	0	0	0	0	0	0	0	0	0	0	0	0	0	0	0	0	0	1	0	0	0	0	0	1	0	0	0	0	0	0	0	0
1396	2009-06-07	2009-11-30	2010-07-27	2010-06-08	12	0	1	32	0	0	0	0	69.8388	0	1	0	0	0	1	1	0	1	0	0	0	0	1	0	0	0	0	0	0	0	0	0	1	1	1	0	1	1	1	0	0	0	0	0
1397	2009-06-09	2009-12-22	2010-05-31	2010-06-10	12	0	1	37	1	1	1	0	43.7109	0	1	0	0	0	1	0	0	1	0	1	0	0	0	0	0	0	0	0	0	1	0	0	0	0	0	0	1	0	1	0	0	0	0	0
1398	2009-06-09	2010-04-28	2010-07-13	2010-06-10	12	0	1	27	0	0	1	0	56.4327	0	0	0	0	0	0	0	0	0	0	1	0	0	0	0	0	0	0	0	0	1	0	0	0	1	0	0	0	1	1	0	0	0	0	0
1399	2009-06-09	2009-11-11	2010-05-19	2010-06-10	12	0	1	29	0	0	0	0	46.985	0	1	0	0	0	0	0	0	0	0	1	1	0	0	0	0	0	0	0	0	0	0	0	0	0	0	1	0	1	0	0	0	0	0	0
1400	2009-06-11	2010-03-11	2010-06-20	2010-06-12	12	0	1	32	0	0	1	0	51.82	0	1	0	0	0	1	1	1	1	0	1	1	0	0	0	0	0	0	0	0	1	0	0	0	0	0	0	0	0	0	0	0	1	0	0
1401	2009-06-11	2010-05-06	2010-06-17	2010-06-12	12	0	1	30	0	0	1	1	63.2181	1	1	0	0	0	0	1	1	0	1	1	1	0	1	1	1	1	1	1	0	1	0	0	0	0	0	0	0	0	0	0	0	1	0	0
1402	2009-06-10	2009-12-17	2010-05-18	2010-06-11	12	0	1	35	1	1	1	0	40.8177	1	0	0	0	0	1	1	1	0	0	1	1	0	1	0	0	0	0	0	0	0	0	0	0	0	0	1	0	0	0	0	0	0	0	0
1403	2009-06-10	2009-12-21	2010-05-18	2010-06-11	12	0	1	40	0	1	1	0	53.0584	1	1	0	0	0	1	1	1	0	0	1	1	0	1	0	0	0	0	0	0	0	0	0	0	1	1	1	0	0	0	1	1	0	0	0
1404	2009-06-15			2010-06-16	12	0	1	21	0	0	0	0	62.6175	0	1	0			0			1	0	0	0	0	0	0			0			0			1			1			0			0
1405	2009-06-16	2009-12-31	2010-06-21	2010-06-17	12	0	1	37	1	1	0	0	44.4452	0	0	0	0	0	1	1	1	0	0	0	0	0	1	0	0	0	0	0	0	0	0	0	0	0	0	0	0	0	0	0	0	0	0	0
1406	2009-06-18			2010-06-19	12	0	1	39	0	0	0	0	52.4605	1	0	0			0			1	0	0	0	0	0	0			0			1			0			0			1			0
1407	2009-06-18	2009-12-17	2010-05-18	2010-06-19	12	0	1	34	1	0	1	0	53.5606	0	0	1	0	0	1	1	1	1	0	1	1	0	1	0	0	0	0	0	0	0	0	0	1	0	0	1	0	0	0	0	0	0	0	0
1408	2009-06-18	2009-12-30	2010-07-09	2010-06-19	12	0	1	22	1	0	0	0	59.3498	0	0	0	0	0	0	1	1	0	1	0	0	0	1	0	1	0	0	1	0	0	0	0	1	1	0	1	1	1	0	0	0	0	0	0
1409	2009-06-18	2010-01-03	2010-07-05	2010-06-19	12	0	1	28	1	0	1	0	49.5364	1	0	0	0	0	1	0	0	1	0	0	1	0	1	1	0	0	1	0	0	1	0	0	0	1	0	0	1	1	1	0	0	0	0	0
1410	2009-06-21			2010-06-22	12	0	1	22	1	0	1	0	32.312	0	1	0			1			1	0	1	1	0	1	1			1			1			0			1			0			0
1411	2009-06-22	2009-11-29	2010-05-26	2010-06-23	12	0	1	27	1	0	0	1	37.9343	0	0	1	0	0	0	1	1	1	1	0	1	1	0	1	1	1	1	1	1	1	0	0	0	1	1	0	1	1	1	0	0	0	0	0
1412	2009-06-22	2009-12-01	2010-06-02	2010-06-23	12	0	1	32	0	0	0	0	50.5678	1	1	0	0	0	1	1	1	1	0	1	1	0	1	1	1	0	1	1	0	1	1	0	0	0	0	0	0	0	1	1	1	0	0	0
1413	2009-06-22	2009-11-29	2010-05-26	2010-06-23	12	0	1	26	0	1	1	1	49.023	1	0	0	0	0	0	0	0	1	0	0	1	0	0	1	1	1	1	1	1	1	0	0	0	0	0	0	0	1	1	1	0	0	0	0
1414	2009-06-22	2010-01-07	2010-05-18	2010-06-23	12	0	1	33	0	0	0	0	57.8251	1	0	0	0	0	0	1	0	1	0	1	1	0	0	0	0	0	0	0	0	0	0	0	1	0	0	1	0	0	0	0	0	0	0	0
1415	2009-06-23			2010-06-24	12	0	1	25	1	1	0	0	35.2859	1	0	0			1			1	1	1	0	1	0	1			1			1			0			1			0			0
1416	2009-06-24	2010-03-24	2010-05-10	2010-06-25	12	0	1	24	0	0	0	0	55.2432	1	1	0	0	0	0	0	0	0	0	0	0	0	0	0	0	0	0	0	0	1	0	0	0	0	0	0	0	0	0	0	0	1	0	0
1417	2009-06-28	2010-01-26		2010-06-29	12	0	1	34	0	0	1	0	43.9779	1	1	1	0		1	0		1	0	1	1	0	0	0	0		0	0		1	0		0	1		0	0		1	0		0	0
1418	2009-06-21			2010-06-22	12	0	1	29	0	0	1	0	33.0802	0	0	0			1			0	0	0	0	0	0	1			1			1			0			0			0			0
1419	2009-06-23	2010-01-26	2010-06-08	2010-06-24	12	0	1	29	1	1	1	0	47.0723	1	0	1	0	0	0	0	0	1	0	0	1	0	0	0	0	0	0	0	0	0	0	0	1	0	0	1	0	0	0	0	0	0	0	0
1420	2009-06-24	2009-12-16	2010-07-13	2010-06-25	12	0	1	33	0	0	0	0	46.8761	1	1	0	0	0	1	1	1	0	0	1	1	1	1	1	1	1	1	1	1	1	1	1	0	0	0	0	0	0	1	1	1	0	0	0
1421	2009-06-24	2010-02-15		2010-06-25	12	0	1	37	0	0	0	0	46.4985	0	1	0	0		1	1		1	0	0	1	0	0	0	0		0	0		1	0		0	0		0	0		1	0		0	0
1422	2009-06-29	2010-01-26	2010-06-08	2010-06-30	12	0	1	30	0	1	1	0	59.0977	0	1	1	0	0	1	0	0	1	0	0	1	0	0	0	0	0	0	1	0	0	0	0	0	0	0	1	0	0	0	0	0	0	0	0
1423	2009-06-29	2010-01-28	2010-06-08	2010-06-30	12	0	1	28	1	1	1	0	51.8236	1	1	1	0	0	0	0	0	1	0	0	0	0	1	0	0	0	0	0	0	0	0	0	1	1	0	1	0	0	0	0	0	0	0	0
1424	2009-06-29	2010-01-28	2010-06-08	2010-06-30	12	0	1	35	0	1	0	0	47.7864	1	0	0	0	0	0	0	0	1	0	1	1	0	1	0	0	0	0	0	0	0	0	0	1	0	0	0	0	0	1	0	0	0	0	0
1425	2009-07-02			2010-02-03	7.1	1	0	37	0	0	1	0	16.205	1	1	0			1			1	0	1	1	0	0	0			0			1			0			0			0			1
1426	2009-07-02	2010-04-18	2010-07-19	2010-07-03	12	0	1	26	1	1	1	0	49.5049	0	1	0	0	0	1	1	0	1	0	0	0	0	1	0	0	0	0	0	0	1	1	1	0	0	0	0	1	0	1	0	1	0	0	0
1427	2009-07-02	2010-01-26	2010-09-07	2010-07-03	12	0	1	28	0	0	1	0	45.0809	1	1	1	0	0	0	0	0	0	0	0	1	0	1	0	0	0	0	0	0	0	0	0	0	0	0	1	0	0	0	0	0	0	0	0
1428	2009-07-02	2010-02-12	2010-06-22	2010-07-03	12	0	1	32	0	0	0	0	25.7599	0	0	0	0	0	1	0	0	1	1	1	0	0	1	1	0	0	1	0	0	1	0	0	0	0	0	0	0	0	0	0	0	1	0	0
1429	2009-07-03	2010-02-16	2010-07-06	2010-07-04	12	0	1	27	0	0	1	0	44.6764	0	1	0	0	0	1	1	1	1	1	0	1	0	1	1	1	1	1	1	1	0	0	0	0	0	0	1	1	1	0	0	0	0	0	0
1430	2009-06-30	2010-03-10	2010-08-16	2010-07-01	12	0	1	28	1	0	0	0	51.8674	0	0	0	0	0	1	1	1	1	1	0	1	1	1	1	0	1	1	1	0	1	1	0	0	0	0	0	0	0	1	1	0	0	0	0
1431	2009-07-06	2010-02-10	2010-07-07	2010-07-07	12	0	1	28	0	0	0	0	53.2857	1	1	0	0	0	0	1	1	0	0	0	0	0	0	1	1	1	1	1	0	1	0	0	0	1	0	0	0	0	0	1	0	1	0	0
1432	2009-07-06	2010-02-17	2011-02-10	2010-07-07	12	0	1	34	0	0	1	0	49.7347	1	1	0	0	0	1	0	1	0	1	0	1	0	0	0	0	0	0	0	0	1	1	0	0	0	1	0	0	0	0	0	1	1	1	0
1433	2009-07-05	2010-02-28	2010-05-26	2010-07-06	12	0	1	30	1	0	0	0	41.9247	1	0	0	0	0	1	0	0	0	1	0	1	1	1	1	1	0	1	1	0	0	0	0	1	0	0	1	1	0	0	0	0	0	0	0
1434	2009-07-05	2010-02-01	2010-09-07	2010-07-06	12	0	1	22	0	0	1	0	49.1487	1	1	1	0	0	1	1	0	0	0	1	1	0	0	0	0	0	1	1	1	0	0	1	1	1	0	0	0	0	1	1	1	0	0	0
1435	2009-07-07	2010-02-04	2010-07-13	2010-07-08	12	0	1	32	1	0	0	0	38.2144	1	1	0	0	0	1	1	1	1	1	0	1	0	1	1	1	1	1	1	1	1	0	0	0	1	0	0	1	1	1	0	0	0	0	0
1436	2009-07-09	2010-04-05	2010-08-16	2010-07-10	12	0	1	28	0	0	0	0	52.8653	0	0	0	0	0	1	0	0	1	0	0	1	0	1	0	0	0	1	1	1	0	0	0	0	1	0	1	0	1	0	0	0	0	0	0
1437	2009-07-13	2010-01-27	2010-07-15	2010-07-14	12	0	1	29	0	0	1	0	42.2186	0	0	0	0	0	1	0	0	0	0	1	1	1	0	1	1	0	1	1	0	1	0	0	0	0	0	0	1	0	1	0	0	0	0	0
1438	2009-06-22	2009-11-29	2010-05-26	2010-06-23	12	0	1	27	1	0	1	1	50.9911	0	0	0	0	0	1	1	0	0	0	0	1	0	0	1	1	1	1	1	1	0	0	0	1	0	0	1	1	1	0	0	0	0	0	0
1439	2009-07-15	2009-12-23	2010-06-17	2010-07-16	12	0	1	25	1	0	1	0	40.4365	0	1	0	0	0	1	1	1	0	0	0	1	1	0	1	1	1	1	1	1	1	0	1	0	1	0	0	1	0	1	0	1	0	0	0
1440	2009-07-15	2009-12-24	2010-06-17	2010-07-16	12	0	1	25	0	0	0	0	31.5822	1	1	0	0	0	1	1	1	1	1	0	1	0	1	1	1	1	1	1	1	1	0	1	0	0	0	0	1	0	0	0	1	1	0	0
1441	2009-07-15	2010-02-04	2010-07-20	2010-07-16	12	0	1	26	0	0	1	0	47.2244	1	1	0	0	0	0	0	0	1	1	1	1	0	0	0	1	1	0	1	0	1	0	0	0	1	0	0	0	0	1	1	0	0	0	0
1442	2009-07-19	2010-01-31	2010-07-12	2010-07-20	12	0	1	32	0	0	0	0	43.0372	0	0	0	0	0	0	0	1	0	0	1	1	0	0	1	1	1	1	1	1	0	1	0	0	0	0	1	0	0	0	1	1	0	0	0
1443	2009-07-19	2010-03-14	2010-08-11	2010-07-20	12	0	1	33	0	0	0	1	36.0832	0	1	0	0	0	0	0	1	0	1	1	1	1	0	1	1	1	1	1	1	1	0	0	0	0	1	0	1	0	1	0	0	0	0	0
1444	2009-07-21			2009-12-28	5.2	1	0	27	0	1	1	0	31.7112	0	1	0			1			1	0	0	1	0	0	1			1			1			0			0			0			1
1445	2009-07-21			2010-03-16	7.8	1	0	28	0	0	1	0	44.274	0	0	0			0			0	0	1	0	0	0	1			1			1			0			0			1			0
1446	2009-07-21			2010-07-22	12	0	1	29	1	0	0	0	27.631	1	1	0			1			1	0	1	1	1	1	1			1			1			0			0			0			1
1447	2009-07-19	2010-02-08	2010-07-20	2010-07-20	12	0	1	37	0	0	1	1	35.0878	0	1	0	0	0	1	0	1	1	0	1	1	1	0	1	1	1	1	1	1	1	1	0	0	0	0	0	0	0	1	1	1	0	0	0
1448	2009-07-23	2010-01-25	2010-10-04	2010-07-24	12	0	1	27	0	0	0	0	54.1673	0	1	1	0	0	1	0	0	1	0	0	0	0	1	0	1	0	0	1	0	1	1	0	0	0	0	0	0	1	1	1	0	0	0	0
1449	2009-07-28	2010-01-26	2010-07-12	2010-07-29	12	0	1	30	0	0	1	1	52.6259	1	1	0	0	0	0	0	0	0	1	0	1	0	1	0	1	1	1	1	1	0	1	1	1	0	0	0	0	0	1	1	1	0	0	0
1450	2009-07-28	2010-02-10	2010-07-12	2010-07-29	12	0	1	28	1	0	1	0	36.8224	1	0	0	0	0	1	1	1	1	1	1	1	0	0	0	1	1	0	1	0	1	0	0	0	0	0	1	0	0	0	0	0	0	0	0
1451	2009-07-30	2010-02-15	2010-08-15	2010-07-31	12	0	1	29	0	0	0	0	50.8189	1	1	0	0	0	1	1	1	1	1	0	1	0	0	1	0	1	1	0	1	0	1	1	0	0	0	1	0	0	0	1	0	0	0	1
1452	2009-08-03	2010-04-21	2010-07-28	2010-08-04	12	0	1	26	0	0	1	0	50.2889	0	0	0	0	0	1	0	1	1	0	0	1	0	1	1	1	0	1	0	0	0	0	0	0	0	1	1	0	0	0	0	1	0	0	0
1453	2009-08-04	2010-02-15	2010-07-15	2010-08-05	12	0	1	34	0	0	1	0	37.0634	1	1	0	0	0	1	0	1	0	0	0	1	0	1	0	0	0	0	0	0	0	0	0	1	0	0	1	0	0	0	0	0	0	0	0
1454	2009-07-29	2010-04-21		2010-07-30	12	0	1	19	1	0	0	1	51.2945	1	0	0	0		0	0		0	0	1	1	1	0	1	1		1	1		0	0		1	0		0	1		1	0		0	0
1455	2009-07-29		2010-10-18	2010-07-30	12	0	1	29	0	0	1	0	53.5613	0	1	0		0	1		0	1	0	0	1	0	1	0		0	1		1	1		1	0		0	0		0	1		1	0		0
1456	2009-07-29	2010-02-10		2010-07-30	12	0	1	34	0	1	1	0	49.3467	1	0	1	0		0	0		0	0	1	1	0	0	0	0		1	0		0	0		0	0		1	0		0	0		0	0
1457	2009-07-30	2010-02-10		2010-07-31	12	0	1	28	0	0	0	0	45.4542	1	0	0	0		0	0		0	0	0	1	0	0	0	0		0	0		0	0		1	0		1	0		0	0		0	0
1458	2009-07-30			2010-07-31	12	0	1	28	0	0	1	0	51.8674	1	1	0			1			1	0	1	0	0	0	0			0			1			0			0			1			0
1459	2009-07-30	2010-01-08	2010-10-13	2010-07-31	12	0	1	21	1	1	0	0	40.9335	1	1	0	0	0	1	1	1	0	0	0	0	0	0	0	0	0	0	0	0	1	1	1	0	0	0	0	1	1	1	0	0	0	0	0
1460	2009-08-07	2010-02-15		2010-08-08	12	0	1	30	0	1	0	0	58.8349	1	0	0	0		0	0		0	0	0	0	0	0	0	0		0	0		1	0		0	0		0	1		1	0		0	0
1461	2009-08-07	2010-02-10	2010-10-13	2010-08-08	12	0	1	33	0	0	0	0	41.0869	1	1	0	0	0	0	1	1	0	0	1	1	0	1	1	1	1	1	1	1	1	0	0	0	0	1	0	1	0	0	0	1	1	0	0
1462	2009-05-11	2010-02-23	2010-07-06	2010-05-12	12	0	1	33	1	0	1	0	25.3337	0	0	0	0	0	1	1	1	1	0	0	0	1	1	1	1	1	1	1	1	1	1	0	0	0	0	0	1	1	1	0	0	0	0	0
1463	2009-08-10	2010-02-23	2010-07-06	2010-08-11	12	0	1	28	1	1	1	0	40.8294	0	1	0	0	0	1	1	1	1	0	0	1	1	1	1	1	1	1	1	0	1	0	0	0	0	0	0	1	0	0	0	0	1	0	0
1464	2009-08-09	2010-02-21	2010-07-28	2010-08-10	12	0	1	24	1	0	1	0	45.0368	0	1	0	0	0	0	0	0	1	0	0	0	0	0	0	0	0	0	0	0	0	0	0	0	0	0	0	0	0	0	0	0	0	0	0
1465	2009-08-09	2010-04-19	2010-07-12	2010-08-10	12	0	1	31	0	0	0	0	32.1546	0	1	0	0	0	0	1	0	0	0	0	1	0	0	0	0	0	0	0	0	1	0	0	0	1	0	0	1	0	1	0	0	0	0	0
1466	2009-08-11	2010-01-31	2010-07-12	2010-08-12	12	0	1	36	1	0	0	0	34.2992	1	0	0	0	0	1	1	1	1	0	0	1	0	0	1	1	1	1	1	1	0	0	1	1	1	0	0	1	1	1	0	0	0	0	0
1467	2009-08-11	2010-03-14	2010-08-11	2010-08-12	12	0	1	25	0	0	0	1	38.8048	1	1	0	0	0	0	1	0	0	1	1	1	1	1	1	1	1	1	1	1	1	0	0	0	0	1	0	1	1	0	0	0	1	0	0
1468	2009-08-16			2010-08-17	12	0	1	33	0	0	0	0	64.5544	1	0	0			0			0	0	1	1	0	0	0			0			1			0			0			1			0
1469	2009-08-16	2010-02-16	2010-08-11	2010-08-17	12	0	1	32	0	0	0	0	43.6567	0	1	1	0	0	1	0	1	1	0	1	1	0	0	0	0	0	0	1	0	1	1	1	0	0	0	0	0	0	1	0	1	0	1	0
1470	2009-08-16	2010-03-14	2010-07-28	2010-08-17	12	0	1	33	0	1	1	0	58.5661	0	0	0	0	0	0	0	0	0	0	1	0	0	0	0	0	0	0	0	0	0	0	0	0	0	1	0	1	1	0	0	0	0	0	0
1471	2009-08-18			2010-02-14	5.9	1	0	33	0	0	0	0	35.0109	0	1	0			1			1	0	0	1	0	1	0			0			1			0			0			0			1
1472	2009-08-23	2010-03-24	2010-07-28	2010-08-24	12	0	1	26	0	0	1	0	32.8119	0	1	0	0	0	0	0	0	0	0	0	1	0	1	1	0	0	1	0	0	0	0	0	0	0	0	1	0	1	0	0	0	0	0	0
1473	2009-08-23	2010-04-29	2010-08-04	2010-08-24	12	0	1	36	0	0	1	0	38.9673	0	1	0	0	0	0	0	0	1	0	0	0	0	0	0	0	0	0	0	0	1	0	1	0	1	0	0	0	0	0	0	1	1	0	0
1474	2009-08-17	2010-02-23	2010-08-24	2010-08-18	12	0	1	31	1	0	1	0	58.4388	0	1	0	0	0	1	1	1	1	1	0	1	1	0	1	0	1	1	0	1	1	0	0	0	0	0	0	1	1	1	0	0	0	0	0
1475	2009-08-17	2010-02-23	2010-09-01	2010-08-18	12	0	1	33	0	0	1	0	36.0996	0	1	1	0	0	1	0	0	0	1	1	1	0	1	1	0	1	1	0	0	1	0	0	0	1	0	0	1	0	1	0	0	0	0	0
1476	2009-08-18	2010-02-21	2010-08-16	2010-08-19	12	0	1	30	0	0	1	0	55.1368	0	0	0	0	0	0	0	0	0	0	0	0	0	0	0	0	0	0	0	0	0	0	0	1	1	0	1	0	1	0	0	0	0	0	0
1477	2009-08-24			2010-08-25	12	0	1	30	1	0	0	0	47.6659	0	1	0			1			1	0	0	1	1	1	1			1			1			0			0			1			0
1478	2009-08-24			2010-08-25	12	0	1	35	0	0	1	0	51.4305	1	1	0			1			1	0	1	1	1	1	1			1			1			0			0			0			1
1479	2009-08-30	2010-04-12	2010-10-20	2010-08-31	12	0	1	33	0	0	1	1	38.1229	1	0	0	0	0	1	1	1	1	0	1	1	0	1	1	1	0	1	1	0	1	0	0	0	1	0	0	0	1	0	0	0	1	0	0
1480	2009-08-18	2010-02-23	2010-08-31	2010-08-19	12	0	1	27	0	0	0	0	52.3031	1	1	0	0	0	1	0	1	1	1	1	1	0	1	1	0	1	1	0	1	1	0	0	0	0	1	0	0	0	1	0	1	0	0	0
1481	2009-08-30	2010-02-24	2010-09-07	2010-08-31	12	0	1	21	0	0	0	0	65.6102	0	1	0	0	0	1	1	1	1	0	1	0	0	1	0	0	0	0	0	0	0	0	0	1	0	0	1	0	0	0	0	0	0	0	0
1482	2009-08-27	2010-02-16	2010-08-25	2010-08-28	12	0	1	33	0	0	1	1	39.0807	0	1	0	0	0	1	1	1	1	0	0	1	1	0	1	0	0	1	0	0	1	0	0	0	0	0	0	0	0	1	0	0	0	0	0
1483	2009-09-02			2010-09-03	12	0	1	36	0	0	0	0	52.3957	0	1	0			1			1	0	1	1	0	0	0			0			0			1			0			0			0
1484	2009-09-02			2010-09-03	12	0	1	40	1	0	0	0	46.2114	1	1	0			1			0	0	0	0	1	1	0			0			0			0			0			0			0
1485	2009-09-08	2010-03-15	2010-09-01	2010-09-09	12	0	1	39	0	0	0	0	49.3134	1	0	0	0	0	1	1	0	1	0	0	0	0	1	1	0	1	1	0	1	0	0	0	1	1	0	0	0	0	1	0	0	0	0	0
1486	2009-09-08	2010-04-27		2010-09-09	12	0	1	30	0	0	1	0	57.0078	0	1	0	0		0	0		0	0	1	1	0	0	1	0		1	1		1	1		0	0		0	0		1	1		0	0
1487	2009-09-08	2010-04-29	2010-11-10	2010-09-09	12	0	1	25	0	0	0	0	49.0599	1	1	0	0	0	1	0	0	0	0	1	1	0	0	0	0	1	0	0	0	1	0	0	0	0	0	0	0	0	0	0	0	1	0	0
1488	2009-09-07			2010-09-08	12	0	1	30	0	0	0	0	46.832	0	1	0			1			0	0	0	1	0	0	1			1			1			0			0			0			1
1489	2009-09-11	2010-02-22	2010-07-20	2010-09-12	12	0	1	29	0	0	0	0	53.4682	1	0	0	0	0	1	0	1	0	0	0	0	0	1	0	0	0	0	0	0	0	1	0	1	0	1	0	0	1	1	1	0	0	0	0
1490	2009-09-14			2010-04-27	7.4	1	0	30	0	0	0	0	26.3476	0	1	0			0			0	0	0	1	0	0	0			0			1			0			0			0			1
1491	2009-09-15	2010-07-21		2010-09-16	12	0	1	30	0	0	0	0	51.7299	1	1	0	0		1	1		1	0	0	0	0	1	0	0		1	0		1	0		0	0		0	0		0	0		0	0
1492	2009-09-14	2010-03-15	2010-09-26	2010-09-15	12	0	1	33	0	0	0	1	35.6125	1	0	0	0	0	1	1	1	1	1	0	1	0	0	1	1	0	1	1	0	1	0	1	0	0	0	0	0	0	1	0	1	0	0	0
1493	2009-09-13	2010-03-11	2010-09-22	2010-09-14	12	0	1	35	0	1	1	0	57.0838	0	1	0	0	0	0	0	0	1	0	1	1	0	0	0	0	0	0	0	0	0	0	0	0	0	0	0	0	0	0	0	0	0	0	0
1494	2009-09-14	2010-03-10	2010-07-04	2010-09-15	12	0	1	27	0	0	1	0	29.0047	0	0	0	0	0	1	0	1	1	0	0	0	0	1	1	0	1	0	0	1	0	0	0	1	0	0	1	1	1	0	0	0	0	0	0
1495	2009-09-21	2010-06-01	2010-09-02	2010-09-22	12	0	1	27	0	0	0	0	38.9821	0	1	0	0	0	1	0	0	1	0	0	1	0	1	0	0	0	1	0	0	1	1	1	0	0	0	0	0	0	0	0	0	1	1	1
1496	2009-09-22	2010-02-19		2010-09-23	12	0	1	33	0	1	1	0	31.0331	1	1	0	0		0	1		0	0	1	1	0	0	0	0		0	0		1	1		0	0		0	0		0	1		1	0
1497	2009-09-22			2010-09-23	12	0	1	33	0	1	1	0	37.641	0	1	0			1			1	0	0	1	0	0	0			0			1			0			0			0			1
1498	2009-09-22			2010-09-23	12	0	1	33	1	0	0	0	23.2564	0	1	0			1			1	0	0	0	1	0	0			0			0			1			0			1			0
1499	2009-09-22			2010-09-23	12	0	1	27	0	1	0	0	51.8519	0	0	0			0			0	0	0	0	0	0	0			0			0			1			1			0			0
1500	2009-09-23	2010-04-14	2010-08-16	2010-09-24	12	0	1	28	1	0	1	0	44.6882	0	0	1	0	0	0	0	0	0	0	0	0	0	0	0	0	0	0	0	0	0	0	0	1	0	0	1	1	1	0	0	0	0	0	0
1501	2009-09-23	2010-06-24	2010-08-24	2010-09-24	12	0	1	33	0	1	1	0	40.5402	1	0	0	0	0	1	0	0	1	0	1	1	0	0	1	0	1	1	0	1	0	0	1	1	0	0	1	1	1	0	0	0	0	0	0
1502	2009-09-24	2010-04-12	2010-09-13	2010-09-25	12	0	1	22	1	1	1	1	41.7659	1	0	0	0	0	1	1	0	1	1	0	1	1	0	1	1	1	1	1	1	0	0	0	1	0	1	1	1	1	0	0	0	0	0	0
1503	2009-09-24	2010-03-15	2010-08-02	2010-09-25	12	0	1	37	1	0	1	1	45.9143	1	1	0	0	0	1	1	1	1	0	0	0	0	1	1	1	1	1	1	1	1	0	0	0	0	1	1	1	1	0	0	0	0	0	0
1504	2009-09-30			2010-10-01	12	0	1	38	1	1	1	0	27.5547	0	1	0			1			1	0	1	0	0	0	0			0			1			0			0			1			0
1505	2009-10-06	2010-04-12	2010-08-04	2010-10-07	12	0	1	28	0	0	1	0	22.5995	0	1	0	0	0	1	0	0	0	0	0	1	0	1	0	0	0	1	0	0	0	0	0	1	1	0	1	1	0	0	0	1	0	0	0
1506	2009-10-06	2010-04-21	2010-09-06	2010-10-07	12	0	1	33	1	1	0	0	33.5481	1	0	0	0	0	0	0	0	0	0	0	0	0	0	0	0	0	0	0	0	0	0	0	1	0	0	1	0	0	0	0	0	0	0	0
1507	2009-10-07	2010-06-23		2010-10-08	12	0	1	28	0	0	0	0	47.654	0	1	0	0		1	1		1	1	0	1	0	0	1	0		0	0		0	0		1	0		1	0		0	0		0	0
1508	2009-10-07	2010-07-07		2010-10-08	12	0	1	26	1	0	0	0	42.042	1	1	0	0		1	1		1	1	0	1	0	0	0	0		0	0		1	0		0	1		0	1		1	0		0	0
1509	2009-10-07			2010-10-08	12	0	1	26	0	0	0	0	54.4555	0	1	0			1			0	0	0	0	0	0	0			1			0			1			1			0			0
1510	2009-10-07	2010-03-18	2010-08-04	2010-10-08	12	0	1	27	0	1	1	0	47.924	0	1	0	0	0	1	1	1	1	0	0	1	0	1	0	0	0	0	0	0	1	1	1	0	0	0	0	0	0	0	0	0	1	1	1
1511	2009-10-12			2009-12-28	2.5	1	0	37	0	0	0	0	36.6282	1	1	0			1			0	0	1	1	0	0	1			1			0			1			1			0			0
1512	2009-10-08	2010-04-13	2010-11-10	2010-10-09	12	0	1	32	0	0	1	1	59.629	1	1	0	0	0	1	0	1	1	1	1	1	1	0	1	0	1	1	0	1	1	0	0	0	0	0	0	0	0	1	0	0	0	0	0
1513	2009-10-08			2010-09-28	11.6	1	0	27	0	0	1	0	41.9816	1	1	0			1			1	1	1	1	0	0	1			1			1			0			0			1			0
1514	2009-10-08			2010-10-09	12	0	1	28	0	0	0	0	44.85	0	1	0			1			1	0	0	1	0	0	1			1			1			0			0			1			0
1515	2009-10-08	2010-04-09	2010-10-10	2010-10-09	12	0	1	33	0	0	1	1	50.2629	0	1	0	0	0	1	0	0	1	0	0	1	0	0	1	0	0	1	0	0	0	0	0	1	0	1	0	0	0	1	0	0	0	0	0
1516	2009-10-04			2010-10-05	12	0	1	32	0	0	1	0	55.5683	1	0	0			1			0	0	1	0	0	0	1			1			1			0			0			1			0
1517	2009-09-29	2010-02-08	2010-10-06	2010-09-30	12	0	1	30	0	0	0	0	48.8995	0	1	0	0	0	0	0	0	0	0	1	0	0	0	1	0	0	1	0	0	1	0	0	0	0	0	0	0	0	1	0	0	0	0	0
1518	2009-10-14			2010-03-28	5.4	1	0	27	0	1	0	0	38.9702	1	1	0			1			0	0	1	1	0	0	1			1			1			0			0			0			1
1519	2009-10-21	2010-06-29		2010-10-22	12	0	1	28	0	1	0	0	47.781	1	0	0	0		0	0		0	0	0	1	0	0	0	0		0	1		0	0		1	0		0	1		1	0		0	0
1520	2009-10-14	2010-05-02		2010-10-15	12	0	1	33	1	1	0	0	56.039	1	0	0	0		1	1		0	0	0	0	0	1	0	0		0	0		1	0		0	0		0	0		1	0		0	0
1521	2009-10-23	2010-04-28	2010-11-20	2010-10-24	12	0	1	39	0	0	0	0	37.3674	1	1	0	0	0	0	0	0	0	1	1	1	0	1	1	0	0	1	0	0	1	0	0	0	0	0	0	0	1	1	0	0	0	0	0
1522	2009-10-23	2010-05-07		2010-10-24	12	0	1	29	0	0	0	0	50.1767	1	0	0	0		1	1		0	1	0	1	0	0	1	1		1	1		1	0		0	0		0	1		1	0		0	0
1523	2009-10-24	2010-05-02	2010-11-04	2010-10-25	12	0	1	36	0	1	1	0	52.4717	0	1	0	0	0	1	1	1	1	1	1	1	0	0	1	1	1	1	1	1	1	0	0	0	1	0	0	0	1	1	0	0	0	0	0
1524	2009-10-25	2010-05-20	2010-08-02	2010-10-26	12	0	1	28	0	0	1	0	52.9311	1	1	0	0	0	0	0	0	0	0	1	0	0	0	0	0	0	1	1	1	1	0	0	0	1	1	0	0	1	1	1	0	0	0	0
1525	2009-10-26	2010-04-28	2010-10-25	2010-10-27	12	0	1	29	1	1	1	0	45.0833	1	1	0	0	0	1	1	1	1	0	0	1	0	1	1	0	0	1	0	0	1	0	0	0	0	0	0	0	0	0	0	0	1	0	0
1526	2009-10-26	2010-05-02	2010-10-20	2010-10-27	12	0	1	25	1	1	1	0	50.1145	1	1	0	0	0	1	1	0	1	0	0	1	0	1	1	0	0	1	0	0	1	0	0	0	1	1	0	0	1	0	0	0	1	0	0
1527	2009-10-26			2010-05-30	7.1	1	0	47	0	0	0	0	46.0123	1	0	0			1			1	0	0	1	0	0	1			1			1			0			0			1			0
1528	2009-10-28	2010-06-01	2010-10-20	2010-10-29	12	0	1	27	0	0	1	0	45.7244	0	1	0	0	0	1	0	0	1	0	1	1	1	1	1	1	1	1	1	0	0	0	0	1	0	0	0	1	0	1	0	0	0	0	0
1529	2009-10-29	2010-04-28	2010-09-29	2010-10-30	12	0	1	29	1	1	1	0	41.5255	1	1	0	0	0	1	0	0	1	0	0	1	0	0	0	0	0	0	0	0	1	0	1	0	0	0	1	1	0	0	0	1	0	0	0
1530	2009-10-29			2010-10-30	12	0	1	30	0	0	1	0	57.8852	1	1	0			1			0	1	1	1	0	1	1			1			0			1			0			1			0
1531	2009-11-02	2010-05-13	2010-09-27	2010-11-03	12	0	1	28	0	0	0	0	55.103	1	0	0	0	0	0	0	0	1	0	0	1	0	0	0	0	0	0	0	0	0	0	0	0	0	0	0	0	0	0	0	0	0	0	0
1532	2009-11-02	2010-05-30	2010-10-03	2010-11-03	12	0	1	26	0	1	1	0	62.7066	1	1	0	0	0	1	0	0	1	1	0	0	0	1	0	0	0	0	0	0	0	0	0	0	1	1	0	0	0	0	1	1	0	0	0
1533	2009-11-02	2010-06-02	2010-11-03	2010-11-03	12	0	1	28	0	0	1	0	46.153	0	1	0	0	0	1	1	0	1	1	1	1	0	1	0	0	0	0	0	0	0	0	0	1	0	1	1	1	0	0	0	1	0	0	0
1534	2009-11-04	2010-05-05	2010-09-13	2010-11-05	12	0	1	47	1	1	1	0	33.0796	1	1	1	0	0	1	1	1	1	0	0	1	0	1	0	0	0	0	0	0	1	0	0	0	0	0	1	0	1	0	0	0	0	0	0
1535	2009-11-04	2010-05-05	2010-09-27	2010-11-05	12	0	1	28	1	0	1	0	42.5109	0	1	0	0	0	1	1	1	0	0	0	1	1	1	1	1	1	1	0	1	0	0	0	0	0	0	0	0	1	0	0	0	0	0	0
1536	2009-11-04	2010-05-05	2010-09-13	2010-11-05	12	0	1	28	0	1	1	0	50.9614	1	1	0	0	0	1	0	1	1	0	0	0	0	0	0	1	1	0	1	1	1	1	0	0	0	0	0	0	1	1	1	0	0	0	0
1537	2009-11-03	2010-06-09	2010-11-22	2010-11-04	12	0	1	35	0	0	1	0	47.4819	1	0	0	0	0	1	0	1	1	0	1	1	0	1	1	1	0	1	1	0	1	1	1	0	0	0	0	0	0	1	1	0	0	0	1
1538	2009-11-03	2010-06-01	2010-11-10	2010-11-04	12	0	1	28	1	0	0	0	54.517	0	1	0	0	0	0	0	0	0	1	0	1	1	0	0	0	0	0	0	0	0	0	0	0	0	0	0	0	0	0	0	0	0	0	0
1539	2009-11-03	2010-06-02	2010-11-07	2010-11-04	12	0	1	26	1	0	1	0	43.9455	1	1	0	0	0	1	1	1	1	1	0	1	0	0	0	0	0	0	0	0	0	0	0	0	0	0	0	0	0	0	0	0	0	0	0
1540	2009-11-04	2010-05-03	2010-09-13	2010-11-05	12	0	1	29	1	1	0	1	35.3576	0	1	0	0	0	1	1	0	0	0	0	1	1	1	1	1	1	1	1	0	1	1	0	0	0	0	0	1	0	1	0	0	0	0	0
1541	2009-11-04	2010-06-08	2010-11-24	2010-11-05	12	0	1	29	1	0	1	0	42.116	0	1	0	0	0	1	1	0	0	0	1	0	1	1	1	0	0	1	0	0	1	1	0	0	0	0	1	0	0	0	0	0	0	1	0
1542	2009-11-03	2010-06-08	2010-09-29	2010-11-04	12	0	1	30	0		0	0	52.7581	1	1	0	0	0	1	1	0	1	0	0	1	0	1	0	0	0	0	0	0	1	0	0	0	0	0	0	0	0	1	0	0	0	0	0
1543	2009-11-03	2010-06-22	2010-10-04	2010-11-04	12	0	1	29	0	0	0	0	53.4248	1	0	0	0	0	1	0	0	0	0	1	1	0	0	1	1	1	1	1	1	0	0	0	1	0	0	0	0	1	1	0	0	0	0	0
1544	2009-11-03	2010-06-02	2010-11-04	2010-11-04	12	0	1	29	0	0	1	0	47.6477	1	1	0	0	0	0	0	1	0	1	0	0	0	0	0	1	1	0	1	1	0	0	0	0	0	0	0	1	1	0	0	0	0	0	0
1545	2009-11-09	2010-06-08	2010-09-22	2010-11-10	12	0	1	26	1	0	1	0	51.3947	0	1	0	0	0	1	0	1	0	1	0	0	0	1	0	1	1	0	1	1	0	0	0	0	0	0	0	1	1	0	0	0	0	0	0
1546	2009-11-05	2010-05-13	2010-09-29	2010-11-06	12	0	1	32	1	0	1	0	23.0692	1	1	0	0	0	1	1	1	1	1	0	1	1	1	0	1	1	0	1	1	0	0	1	0	0	0	0	1	1	0	0	0	0	0	0
1547	2009-11-03	2010-06-02	2010-10-04	2010-11-04	12	0	1	34	0	0	0	0	62.9961	0	1	0	0	0	1	0	0	1	0	0	1	0	0	0	0	0	0	0	0	0	0	0	1	0	0	0	0	0	1	0	0	0	0	0
1548	2009-11-06	2010-05-03		2010-11-07	12	0	1	22	0	0	1	0	44.6267	0	1	0	0		1	1		1	0	1	1	0	1	1	0		1	0		1	0		0	0		0	0		1	0		0	0
1549	2009-11-10	2010-05-27		2010-11-11	12	0	1	34	0	0	1	0	48.9983	1	1	0	0		0	0		0	0	1	1	0	0	1	0		1	0		1	0		0	0		0	1		1	0		0	0
1550	2009-11-10	2010-05-25	2010-11-23	2010-11-11	12	0	1	33	0	0	1	0	54.8021	0	0	0	0	0	0	0	0	1	0	0	1	0	0	1	0	0	1	0	0	1	0	0	0	0	0	0	0	0	1	0	0	0	0	0
1551	2009-11-11	2010-05-20	2010-09-27	2010-11-12	12	0	1	26	0	1	1	1	58.975	0	0	0	0	0	0	1	0	1	1	1	1	0	0	0	0	0	0	0	0	1	0	0	0	1	0	0	0	0	1	0	0	0	0	0
1552	2009-11-10	2010-05-12	2010-10-11	2010-11-11	12	0	1	33	0	0	1	0	49.1897	1	0	0	0	0	1	1	0	0	1	1	1	0	1	0	0	0	0	0	0	0	0	0	1	0	0	0	0	0	1	0	0	0	0	0
1553	2009-11-11	2010-06-21	2010-11-10	2010-11-12	12	0	1	31	0	0	0	0	49.5056	0	0	0	0	0	1	1	1	1	1	0	1	0	1	0	1	0	0	1	0	1	0	0	0	0	0	0	1	0	1	0	0	0	0	0
1554	2009-11-17			2010-11-18	12	0	1	32	1	1	0	0	38.6223	0	0	0			0			0	0	0	0	0	0	0			0			1			0			0			1			0
1555	2009-11-17			2010-10-17	11	1	0	27	1	0	1	0	47.4648	0	0	0			1			1	0	1	1	0	0	1			1			1			0			0			0			1
1556	2009-11-24			2010-11-25	12	0	1	34	0	1	0	0	52.9112	0	1	0			1			0	0	0	0	0	1	0			0			1			0			0			0			1
1557	2009-11-24	2010-09-17	2010-11-10	2010-11-25	12	0	1	35	1	1	0	0	38.6991	0	0	0	0	0	1	1	1	1	0	0	0	0	1	0	0	0	0	0	0	1	0	0	0	1	1	1	0	1	0	0	0	0	0	0
1558	2009-11-30	2010-12-06	2010-11-08	2010-12-01	12	0	1	31	1	0	0	0	44.3784	0	1	0	0	0	1	1	1	1	0	0	0	0	0	1	1	1	1	1	1	1	0	1	0	1	0	0	1	1	0	0	0	1	0	0
1559	2009-11-24			2010-11-25	12	0	1	25	0	0	1	1	52.6852	0	1	0			1			1	0	1	1	0	0	1			1			0			1			1			0			0
1560	2009-12-01	2010-09-24	2010-11-10	2010-12-02	12	0	1	28	1	1	1	0	54.6646	1	0	1	0	0	0	0	0	0	0	0	0	0	0	0	0	0	0	0	0	0	0	0	1	0	0	0	0	0	1	0	0	0	0	0
1561	2009-12-01			2010-03-25	3.7	1	0	35	1	1	1	1	26.2382	0	1	1			1			1	0	0	1	0	1	1			1			1			0			0			1			0
1562	2009-12-04	2010-06-22	2010-10-13	2010-12-05	12	0	1	40	0	0	0	0	47.9307	0	1	0	0	0	1	1	1	1	0	1	0	0	1	0	0	0	0	0	0	1	1	0	0	0	1	0	0	0	1	0	0	0	1	1
1563	2009-11-10	2010-05-13	2010-10-11	2010-11-11	12	0	1	27	1	0	0	0	38.574	0	0	0	0	0	1	1	1	0	0	0	1	0	0	1	0	0	1	0	0	1	0	0	0	0	0	1	1	0	0	0	0	0	0	0
1564	2009-12-07	2010-07-27	2010-12-30	2010-12-08	12	0	1	33	1	1	0	0	46.3304	0	0	0	0	0	1	1	1	1	0	0	0	0	1	1	1	0	1	1	0	1	0	0	0	1	1	1	1	1	0	0	0	0	0	0
1565	2009-12-07	2010-05-13	2010-11-03	2010-12-08	12	0	1	33	0	1	1	0	45.8804	1	1	0	0	0	0	0	0	0	0	1	1	0	1	0	0	0	0	0	0	1	1	1	0	0	0	0	0	0	1	0	0	0	0	1
1566	2009-12-07	2010-05-13	2010-11-08	2010-12-08	12	0	1	32	1	1	1	0	33.3019	0	1	0	0	0	1	1	1	0	0	0	0	0	1	0	0	0	0	0	0	1	0	0	0	0	0	0	0	0	1	0	0	0	0	0
1567	2009-12-07	2010-07-15	2011-02-09	2010-12-08	12	0	1	19	1	1	0	0	48.3449	0	0	0	0	0	1	0	0	1	0	0	1	0	1	0	0	0	0	0	0	0	0	1	1	1	0	1	0	0	0	1	0	0	0	1
1568	2009-12-07	2010-05-18	2010-11-03	2010-12-08	12	0	1	39	0	1	0	0	45.8038	1	1	0	0	0	1	1	0	0	0	0	1	1	1	1	1	1	1	1	1	1	0	1	0	1	0	0	0	0	1	1	1	0	0	0
1569	2009-11-23	2010-06-14	2011-01-11	2010-11-24	12	0	1	23	0	0	0	0	57.4348	1	1	0	0	0	0	0	0	0	1	0	0	0	0	1	0	0	1	0	0	1	0	0	0	0	0	0	0	0	1	0	0	0	0	0
1570	2009-12-04		2011-03-07	2010-12-05	12	0	1	35	1	0	0	1	38.5344	1	1	0		0	1		1	1	1	0	1	0	1	1		1	1		1	1		1	0		0	0		1	1		0	0		0
1571	2009-12-08			2010-12-09	12	0	1	27	0	0	1	0	50.5186	0	0	0			0			1	0	1	1	0	0	1			1			1			0			0			1			0
1572	2009-12-09	2010-07-01	2010-12-30	2010-12-10	12	0	1	25	1	0	1	0	37.7299	1	0	0	0	0	1	0	0	1	0	0	0	0	0	0	0	0	1	0	0	1	0	0	0	0	0	1	0	0	0	0	0	0	0	0
1573	2009-12-10			2010-12-11	12	0	1	31	1	0	0	0	49.9175	1	1	0			1			1	0	0	0	0	0	1			1			1			0			0			1			0
1574	2009-12-10	2010-06-22	2010-12-30	2010-12-11	12	0	1	30	1	1	1	0	29.1868	1	1	0	0	0	1	1	0	1	0	1	1	0	0	1	0	0	1	0	0	1	0	0	0	0	0	0	0	0	1	0	0	0	0	0
1575	2009-12-09	2010-06-21	2010-11-22	2010-12-10	12	0	1	30	0	1	0	0	57.6474	0	1	0	0	0	0	0	0	0	0	1	1	0	0	0	0	0	0	0	0	0	0	0	0	0	0	0	0	0	0	0	0	0	0	0
1576	2009-12-09	2010-06-22	2010-11-29	2010-12-10	12	0	1	30	1	1	1	0	32.9427	1	1	1	0	0	0	1	1	1	0	1	1	0	1	0	0	0	0	0	0	0	0	0	0	0	0	0	0	0	0	0	0	0	0	0
1577	2009-12-08	2010-06-21	2010-11-22	2010-12-09	12	0	1	37	1	0	0	0	40.6036	0	0	0	0	0	1	0	0	0	1	0	1	0	1	1	1	1	1	0	0	0	0	0	0	0	0	1	0	0	0	0	0	0	0	0
1578	2009-12-08	2010-09-05	2010-12-01	2010-12-09	12	0	1	33	0	0	0	0	37.0345	1	0	0	0	0	0	1	1	0	1	1	1	0	0	0	0	0	0	0	0	0	0	0	1	0	0	0	1	0	1	0	0	0	0	0
1579	2009-12-08	2010-07-28	2011-02-15	2010-12-09	12	0	1	30	1	0	0	0	45.5348	1	1	0	0	0	0	0	0	0	0	0	1	0	1	0	0	0	0	0	0	0	0	0	0	0	0	0	0	1	0	0	0	0	0	0
1580	2009-12-08			2010-12-09	12	0	1	25	1	0	0	0	41.9575	0	0	0			1			0	0	0	0	1	0	1			1			1			0			1			0			0
1581	2009-12-08			2010-12-09	12	0	1	45	1	0	0	0	36.0964	1	1	0			1			0	0	0	0	0	1	1			1			1			0			1			0			0
1582	2009-12-13			2009-12-14	0	1	0	35	0	1	0	0	42.9287	0	0	0			0			0	0	0	0	0	1	0			0			0			1			1			0			0
1583	2009-12-14			2010-12-15	12	0	1	36	0	1	0	0	49.9482	0	0	0			0			0	0	1	1	0	0	1			1			1			0			0			1			0
1584	2009-12-14	2010-08-25	2011-02-27	2010-12-15	12	0	1	32	0	0	1	0	40.0481	0	1	1	0	0	1	1	1	1	0	1	1	0	1	0	0	0	0	0	0	1	0	0	0	1	0	0	0	0	0	1	0	1	0	0
1585	2009-12-15		2011-01-26	2010-12-16	12	0	1	31	0	1	0	0	50.8664	1	0	0		0	0		0	0	0	0	0	0	0	0		0	0		0	0		0	1		1	1		0	0		0	0		0
1586	2009-12-16		2011-03-31	2010-12-17	12	0	1	28	1	1	1	0	41.181	1	0	0		0	1		1	1	0	1	0	0	1	1		0	1		0	0		0	0		0	1		1	0		0	0		0
1587	2009-12-15	2010-06-29	2010-12-28	2010-12-16	12	0	1	29	0	0	1	0	42.8722	0	0	0	0	0	0	0	0	1	1	1	1	0	0	1	0	0	1	0	0	0	0	0	1	0	0	0	0	0	1	0	0	0	0	0
1588	2009-12-12		2011-02-21	2010-12-13	12	0	1	27	0	0	1	0	36.7375	0	0	0		0	1		1	0	0	1	1	1	1	1		0	1		0	1		0	0		0	0		0	0		0	1		0
1589	2009-12-13	2010-06-22	2011-01-26	2010-12-14	12	0	1	36	0	0	0	0	52.746	0	1	0	0	0	1	0	0	0	0	1	1	0	1	0	0	0	0	0	0	1	0	1	0	0	0	1	1	0	0	0	1	0	0	0
1590	2009-12-17		2010-11-24	2010-12-18	12	0	1	37	1	0	0	0	48.3744	1	0	0		0	1		0	1	0	0	0	0	0	0		0	0		0	0		0	1		0	1		0	0		0	0		0
1591	2009-12-17		2011-03-01	2010-12-18	12	0	1	38	1	0	1	0	32.6358	1	1	1		0	1		1	0	1	0	1	0	0	0		0	0		0	0		0	1		0	1		0	0		0	0		0
1592	2009-12-16	2010-06-30	2010-12-30	2010-12-17	12	0	1	33	0	0	1	0	47.1948	1	0	0	0	0	1	0	0	1	0	0	0	0	0	1	0	0	1	0	0	1	0	0	0	0	0	0	0	0	1	0	0	0	0	0
1593	2009-12-13	2010-07-21	2010-12-09	2010-12-14	12	0	1	23	0	0	0	1	42.7255	1	0	0	0	0	0	1	0	0	0	1	1	1	0	1	1	1	1	0	1	0	0	0	1	0	1	0	0	0	1	0	1	0	0	0
1594	2009-12-21		2011-04-14	2010-12-22	12	0	1	23	1	1	0	0	45.8805	1	0	0		0	1		0	1	0	0	0	0	1	0		0	1		0	0		0	0		0	1		0	0		0	0		0
1595	2009-12-21	2010-06-23	2011-01-03	2010-12-22	12	0	1	31	1	0	0	0	38.3964	0	0	1	0	0	1	0	1	1	0	1	1	1	1	0	0	0	0	0	0	0	0	0	0	1	0	0	1	0	0	0	0	0	0	0
1596	2009-12-21	2010-07-21	2010-11-22	2010-12-22	12	0	1	26	1	0	0	0	53.1682	0	0	0	0	0	0	0	0	1	0	0	0	0	1	0	0	0	0	0	0	1	0	0	0	0	0	1	1	1	0	0	0	0	0	0
1597	2009-12-22	2010-08-24	2011-03-06	2010-12-23	12	0	1	33	1	0	1	1	40.4983	0	0	0	0	0	1	0	0	0	1	1	0	0	0	1	1	0	1	1	0	1	1	1	0	0	0	0	0	0	1	0	0	0	1	1
1598	2009-12-16	2010-07-12	2010-11-24	2010-12-17	12	0	1	36	0	1	0	0	55.6017	1	1	0	0	0	1	1	1	1	0	1	1	0	1	0	0	0	0	0	0	1	0	0	0	1	0	0	0	1	1	1	0	0	0	0
1599	2009-12-17	2010-09-08	2010-12-20	2010-12-18	12	0	1	28	1	0	1	0	32.5105	1	0	1	0	0	1	1	0	1	0	0	0	0	1	0	0	0	0	0	0	0	0	0	0	0	0	1	1	1	0	0	0	0	0	0
1600	2009-12-21		2010-12-20	2010-12-22	12	0	1	33	0	0	1	0	42.9933	0	1	0		0	1		1	0	0	1	1	0	1	0		0	1		0	1		1	0		0	1		0	0		1	0		0
1601	2009-12-21	2010-10-12	2010-11-24	2010-12-22	12	0	1	28	1	1	0	0	35.7479	1	1	0	0	0	1	1	1	1	0	0	0	0	1	0	1	0	0	1	0	0	0	0	1	0	1	0	1	0	0	0	1	0	0	0
1602	2009-12-23	2010-08-16	2010-12-12	2010-12-24	12	0	1	26	0	0	1	0	53.9862	0	1	0	0	0	0	0	0	1	1	1	1	0	0	0	0	0	0	0	0	0	0	0	1	0	1	0	1	0	1	0	1	0	0	0
1603	2009-12-24	2010-07-07	2010-12-13	2010-12-25	12	0	1	27	0	1	1	1	59.517	1	1	1	0	0	0	0	1	1	0	1	1	0	0	1	1	1	1	1	1	1	0	0	0	1	1	0	1	1	1	0	0	0	0	0
1604	2009-12-24	2010-08-23	2010-12-29	2010-12-25	12	0	1	25	0	1	0	0	39.5564	0	1	0	0	0	1	1	0	1	1	1	1	0	0	1	1	0	1	1	0	0	1	1	1	0	0	0	0	0	1	1	1	0	0	0
1605	2009-12-28	2010-09-26	2010-12-29	2010-12-29	12	0	1	25	0	0	0	0	42.8456	0	0	0	0	0	1	0	1	1	1	0	1	0	1	0	0	1	0	0	1	0	0	0	1	0	0	1	0	1	0	0	0	0	0	0
1606	2009-12-16	2010-09-06	2010-12-01	2010-12-17	12	0	1	27	0	0	1	0	56.2095	0	0	0	0	0	1	1	0	1	1	0	1	1	1	0	0	1	0	0	1	1	0	1	0	0	0	0	0	0	1	0	0	0	0	1
1607	2010-01-03		2011-02-24	2011-01-04	12	0	1	30	0	0	0	0	59.7605	0	1	0		0	0		0	1	1	0	0	0	0	0		0	0		0	1		0	0		0	0		0	0		0	1		0
1608	2010-01-03		2011-02-10	2011-01-04	12	0	1	33	0	0	0	0	59.471	1	1	0		0	1		0	1	1	0	0	0	1	0		0	0		0	1		0	0		0	0		1	1		0	0		0
1609	2009-12-31		2011-03-07	2011-01-01	12	0	1	38	0	1	0	0	43.0942	1	1	1		0	0		0	0	0	1	0	0	0	0		0	0		0	1		0	0		0	0		0	0		0	1		0
1610	2010-01-08		2011-03-02	2011-01-09	12	0	1	29	0	0	1	0	45.7471	0	1	0		0	1		1	0	1	0	0	0	0	1		0	1		0	1		1	0		0	0		0	0		1	1		0
1611	2010-01-08	2010-07-07	2011-04-06	2011-01-09	12	0	1	22	1	1	0	0	44.923	1	0	0	0	0	0	1	0	1	0	0	0	0	0	0	0	0	0	0	0	0	0	0	1	1	0	1	0	1	0	0	0	0	0	0
1612	2010-01-20	2010-08-23		2011-01-03	11.4	1	0	28	1	1	1	1	25.0802	0	1	0	0		0	1		1	0	0	1	0	1	0	1		0	0		1	0		0	0		0	0		0	0		0	0
1613	2010-01-20			2010-05-28	4.2	1	0	30	1	1	1	1	34.9221	0	0	0			1			0	1	1	1	0	0	1			1			1			0			0			0			1
1614	2010-01-20	2010-11-02	2011-03-02	2011-01-21	12	0	1	34	0	0	0	0	52.3213	1	1	0	0	0	1	1	0	1	0	0	1	0	1	0	0	0	0	0	0	1	0	0	0	0	1	0	0	1	1	0	0	0	0	0
1615	2010-01-28		2011-01-26	2011-01-29	12	0	1	27	1	0	0	0	35.4161	1	0	0		0	1		0	1	0	0	0	0	0	1		0	1		0	1		0	0		0	1		0	0		0	0		0
1616	2010-01-04	2010-07-21	2010-12-13	2011-01-05	12	0	1	32	1	0	1	0	51.1142	0	0	0	0	0	1	0	1	1	0	0	1	0	0	0	0	0	0	0	0	1	0	0	0	0	0	1	0	0	0	0	0	0	0	0
1617	2010-01-26			2010-03-05	1.2	1	0	25	0	1	0	0		1	1	0			1			1	0	1	1	0	0	1			1			1			0			0			1			0
1618	2010-01-30		2011-03-02	2011-01-31	12	0	1	26	0	0	1	0	50.973	1	1	0		0	1		1	0	0	0	0	0	1	0		0	1		0	1		0	0		0	0		0	1		0	0		0
1619	2010-01-31	2010-09-19	2011-03-09	2011-02-01	12	0	1	33	1	0	0	1	31.0339	0	1	0	0	0	1	1	0	1	1	0	1	0	1	1	1	0	1	1	0	1	0	0	0	0	0	0	0	0	1	0	0	0	0	0
1620	2009-01-31	2010-08-11	2011-02-07	2010-02-01	12	0	1	37	0	0	1	0	41.8429	1	0	0	0	0	0	0	1	0	0	1	0	0	1	0	0	0	0	0	0	0	1	0	1	0	0	1	0	0	0	1	0	0	0	0
1621	2010-01-08	2010-09-05	2011-02-22	2011-01-09	12	0	1	22	1	0	0	0	44.898	0	0	0	0	0	1	0	0	1	1	0	0	0	0	1	1	1	1	1	1	1	0	0	0	1	0	1	1	1	0	0	0	0	0	0
1622	2010-01-08			2011-01-09	12	0	1	33	0	1	0	0	36.551	0	0	0			1			0	0	1	1	0	1	1			1			0			1			1			0			0
1623	2010-01-08	2010-08-25	2011-03-01	2011-01-09	12	0	1	28	0	0	1	0	45.8062	1	0	0	0	0	1	0	1	1	1	1	1	0	0	1	1	1	1	1	1	0	0	0	1	0	1	1	1	0	0	0	1	0	0	0
1624	2010-02-03	2010-08-29	2011-02-16	2011-02-04	12	0	1	27	1	0	1	0	38.1797	0	0	0	0	0	0	0	0	1	0	1	0	0	0	1	1	1	1	1	1	0	0	0	0	1	1	1	1	1	0	0	0	0	0	0
1625	2010-02-02	2010-07-28	2011-02-22	2011-02-03	12	0	1	31	0	1	1	0	48.4637	1	1	0	0	0	0	0	0	1	1	0	1	0	1	0	0	0	0	0	0	0	0	0	0	0	0	0	0	0	0	0	0	0	0	0
1626	2010-02-02	2010-07-28	2010-12-21	2011-02-03	12	0	1	26	1	0	1	0	44.809	1	1	0	0	0	1	0	1	0	1	0	1	0	1	0	0	0	0	0	0	0	0	0	0	0	0	0	0	0	0	0	0	0	0	0
1627	2010-02-04	2010-08-25	2011-02-27	2011-02-05	12	0	1	36	0	0	1	0	37.5964	1	0	0	0	0	0	0	1	1	0	1	1	0	1	0	0	0	0	0	0	0	0	0	0	0	0	1	0	0	0	0	0	0	0	0
1628	2010-01-29	2010-09-06	2011-03-01	2011-01-30	12	0	1	28	0	0	0	1	47.8437	1	0	0	0	0	1	0	0	1	1	1	1	0	1	1	0	1	1	0	1	1	1	0	0	0	0	0	0	1	1	1	0	0	0	0
1629	2010-01-29	2010-10-27	2011-03-29	2011-01-30	12	0	1	33	0	1	1	0	40.175	1	0	0	0	0	0	0	0	1	1	1	0	0	0	1	1	1	1	1	1	0	0	1	1	0	0	1	1	0	0	0	0	0	0	0
1630	2010-01-26			2011-01-27	12	0	1	35	0	0	0	0	38.9702	0	0	0			1			1	0	1	1	0	0	1			1			0			1			1			0			0
1631	2010-02-03	2010-09-22	2011-02-02	2011-02-04	12	0	1	27	0	0	0	0		0	1	0	0	0	1	1	1	1	0	1	1	0	1	1	0	0	1	0	0	1	0	0	0	0	0	0	0	0	0	0	0	1	0	0
1632	2010-02-04	2010-08-02	2010-12-21	2011-02-05	12	0	1	30	0	0	1	0	41.8429	1	1	0	0	0	1	1	1	1	1	0	1	0	0	0	1	1	0	1	1	1	1	1	0	0	0	0	0	0	0	0	0	1	1	1
1633	2010-02-03	2010-10-04	2011-03-23	2011-02-04	12	0	1	23	1	0	0	0	54.2999	1	1	0	0	0	1	0	1	1	1	0	1	0	0	0	1	1	0	1	1	0	0	0	0	0	1	0	0	0	0	0	1	0	0	0
1634	2010-02-03	2010-07-28	2010-12-20	2011-02-04	12	0	1	22	1	0	0	0	49.8601	0	0	0	0	0	1	0	0	1	1	0	1	0	1	0	0	0	0	0	0	0	0	0	0	0	0	0	0	0	0	0	0	0	0	0
1635	2010-02-08	2010-09-05		2011-02-09	12	0	1	28	1	1	1	0	27.6654	1	0	0	0		1	0		1	0	1	0	0	1	1	0		1	1		0	0		1	0		1	1		0	0		0	0
1636	2010-02-07			2011-02-08	12	0	1	27	1	1	1	0	52.7763	1	0	0			1			0	0	0	1	0	0	1			1			0			1			1			0			0
1637	2010-02-10	2010-08-04	2011-02-16	2011-02-11	12	0	1	37	1	0	1	0	22.5676	0	0	0	0	0	1	0	1	1	1	1	1	0	1	1	0	0	1	0	0	1	0	0	0	0	0	0	1	1	1	0	0	0	0	0
1638	2010-02-08	2010-09-05		2011-02-09	12	0	1	36	0	1	1	0	45.4426	0	0	0	0		1	0		0	0	1	1	0	1	1	0		1	1		0	0		1	1		1	0		0	1		0	0
1639	2010-02-11		2011-03-30	2011-02-12	12	0	1	30	1	0	1	0	33.2081	0	1	0		0	1		1	0	0	1	0	0	1	1		0	1		0	0		0	1		0	1		1	0		0	0		0
1640	2010-02-11	2010-09-08	2011-04-06	2011-02-12	12	0	1	49	1	1	0	0	55.3151	1	1	0	0	0	0	0	0	0	0	0	0	0	0	0	0	0	0	0	0	1	0	0	0	1	1	1	0	1	0	0	0	0	0	0
1641	2010-02-11	2010-11-07	2011-03-03	2011-02-12	12	0	1	35	0	1	1	0	37.7599	0	1	0	0	0	0	0	0	1	0	0	0	0	1	1	1	0	1	1	1	0	1	0	0	0	1	0	0	1	1	1	0	0	0	0
1642	2010-02-12	2010-11-09	2011-03-07	2011-02-13	12	0	1	27	1	0	0	0	51.1553	1	1	0	0	0	1	1	1	1	0	0	1	0	1	0	0	0	0	0	0	1	1	0	0	0	0	0	0	1	1	1	0	0	0	0
1643	2010-02-12	2010-11-06	2011-03-07	2011-02-13	12	0	1	28	1	0	0	0	48.6793	0	1	0	0	0	1	1	1	1	1	0	1	0	1	0	1	0	0	1	0	0	0	0	0	0	0	0	1	0	0	0	0	0	0	0
1644	2010-02-04	2010-09-23	2011-02-16	2011-02-05	12	0	1	32	1	0	1	0	36.429	0	0	1	0	0	1	0	1	1	0	0	0	0	1	0	0	0	0	0	0	0	0	0	0	0	0	1	0	0	0	0	0	0	0	0
1645	2010-02-09	2010-08-18	2011-02-01	2011-02-10	12	0	1	30	0	0	1	0	37.8353	1	1	0	0	0	1	0	1	0	0	0	1	0	0	1	0	0	1	0	0	0	0	0	1	0	0	1	1	0	0	0	0	0	0	0
1646	2009-10-27	2010-04-28	2010-10-24	2010-10-28	12	0	1	29	1	1	1	0	51.703	1	0	0	0	0	0	1	0	1	1	1	1	1	0	1	1	0	1	1	0	0	0	0	1	0	0	1	0	0	0	0	0	0	0	0
1647	2009-10-26	2010-05-06	2010-11-03	2010-10-27	12	0	1	31	1	1	0	0	49.0548	0	0	0	0	0	1	1	1	1	1	0	1	1	1	1	1	1	1	1	1	0	0	0	1	0	0	1	1	1	0	0	0	0	0	0
1648	2009-10-27	2010-05-03	2010-11-07	2010-10-28	12	0	1	34	0	0	1	0	60.1215	0	1	0	0	0	0	1	1	0	1	0	0	0	1	1	1	1	1	1	1	1	0	0	0	0	0	0	0	1	0	0	0	0	0	0
1649	2009-12-06	2010-06-20	2010-12-28	2010-12-07	12	0	1	22	1	0	0	0	62.8007	0	0	0	0	0	0	0	0	1	1	0	1	0	0	1	0	0	1	0	0	1	0	0	0	0	0	0	0	0	1	0	0	0	0	0
1650	2010-02-16	2010-08-09	2011-03-02	2011-02-17	12	0	1	26	0	1	1	0	57.7958	1	1	0	0	0	0	0	0	1	0	0	0	0	0	0	0	0	0	0	0	0	0	0	0	0	0	0	0	0	0	0	0	0	0	0
1651	2010-02-20	2010-11-07	2011-03-03	2011-02-21	12	0	1	34	1	0	0	0	27.4954	1	0	1	0	0	1	1	1	0	0	0	0	0	0	0	0	0	0	0	0	1	0	0	0	0	0	0	0	0	1	0	0	0	0	0
1652	2010-02-20		2011-04-04	2011-02-21	12	0	1	30	0	0	0	0	41.2967	1	1	1		0	1		0	0	0	0	1	0	1	0		0	0		0	1		0	0		1	0		0	1		1	0		0
1653	2010-02-17	2010-09-20	2011-02-07	2011-02-18	12	0	1	30	0	0	1	0	55.3321	1	0	0	0	0	1	1	0	0	0	1	1	1	1	0	1	1	0	1	1	0	0	0	0	0	1	1	0	1	0	1	0	0	0	0
1654	2010-02-17	2010-08-11	2011-02-16	2011-02-18	12	0	1	28	0	0	1	0	42.5235	1	1	0	0	0	1	0	1	1	1	1	1	0	0	0	0	1	1	1	1	1	0	0	0	0	1	0	0	1	0	0	0	0	0	0
1655	2010-02-17	2010-09-29	2011-04-13	2011-02-18	12	0	1	26	0	1	0	0	38.8979	0	0	0	0	0	0	0	0	1	0	0	1	1	0	0	0	0	0	0	0	0	0	0	1	0	0	1	0	0	0	0	0	0	0	0
1656	2010-02-18	2010-09-08	2011-04-11	2011-02-19	12	0	1	41	0	1	1	1	43.5034	0	1	1	0	0	1	1	1	1	0	0	0	0	1	0	0	0	0	0	0	0	0	1	0	0	0	0	0	0	0	0	0	0	0	1
1657	2010-02-18	2010-10-27	2011-04-03	2011-02-19	12	0	1	23	0	1	0	0	43.5198	0	1	0	0	0	1	1	1	1	1	1	1	0	1	1	0	0	1	0	0	0	0	0	1	0	1	1	1	1	0	0	0	0	0	0
1658	2010-02-17	2010-10-21	2011-03-09	2011-02-18	12	0	1	30	1	0	0	1	63.6732	0	0	0	0	0	1	1	1	0	0	0	0	0	0	0	0	0	0	0	0	1	0	0	0	0	0	0	0	0	0	0	0	0	0	0
1659	2010-02-17	2010-11-06	2011-04-05	2011-02-18	12	0	1	29	0	1	0	1	45.2901	0	0	1	0	0	0	0	1	0	0	0	1	0	0	0	0	1	0	0	0	0	0	0	1	0	0	1	1	0	0	0	0	0	0	0
1660	2010-02-12	2010-09-13		2011-02-13	12	0	1	30	0	0	0	0	25.2737	0	0	0	0		1	1		0	0	0	1	0	1	1	0		1	0		0	0		1	0		1	0		0	0		0	0
1661	2010-02-16	2010-09-06		2011-02-17	12	0	1	27	1	1	0	0	51.3385	0	1	0	0		0	1		1	0	0	1	0	0	0	0		0	0		0	0		1	0		1	0		0	0		0	0
1662	2010-02-22	2010-09-20	2011-02-02	2011-02-23	12	0	1	26	1	0	1	0	47.5578	0	0	1	0	0	0	0	0	0	0	0	1	0	0	0	0	0	0	0	0	0	0	0	0	0	0	0	0	1	0	0	0	0	0	0
1663	2010-02-23		2011-04-17	2011-02-24	12	0	1	35	0	1	1	0	44.4303	1	1	1		0	0		0	1	1	1	1	0	0	1		1	1		1	0		0	1		0	0		1	0		0	0		0
1664	2010-02-23	2010-10-04	2011-04-05	2011-02-24	12	0	1	35	0	1	1	0	46.2886	1	1	0	0	0	1	1	1	1	1	1	1	0	1	1	1	1	0	0	0	0	0	0	0	0	0	0	0	0	0	0	0	0	0	0
1665	2010-02-22	2010-09-16	2011-04-13	2011-02-23	12	0	1	26	0	0	0	0	50.4413	1	1	0	0	0	1	0	0	1	1	1	1	0	0	1	0	0	1	0	0	0	1	0	1	0	0	0	0	1	1	1	0	0	0	0
1666	2009-12-03	2010-05-18	2010-11-03	2010-12-04	12	0	1	31	1	0	0	0	44.4274	1	1	0	0	0	1	1	1	1	0	0	0	1	1	1	1	1	1	1	1	1	0	0	0	1	0	1	1	1	0	0	0	0	0	0
1667	2009-12-01	2010-09-01	2010-11-30	2010-12-02	12	0	1	28	0	1	0	0	58.8059	0	1	0	0	0	1	0	0	1	0	0	1	0	1	0	0	0	1	1	1	0	0	1	1	1	0	0	0	0	1	1	0	0	0	1
1668	2010-02-22	2010-11-03	2011-04-19	2011-02-23	12	0	1	40	0	0	0	1	55.755	1	1	0	0	0	0	0	1	0	0	0	0	0	0	0	0	0	0	0	0	0	0	0	0	0	0	0	0	1	0	0	0	0	0	0
1669	2010-02-26	2010-10-10	2011-03-20	2011-02-27	12	0	1	30	0	0	0	0	43.9345	1	0	0	0	0	1	0	0	0	0	1	1	0	1	1	0	0	1	0	0	0	0	0	1	0	0	1	0	0	0	0	0	0	0	0
1670	2010-02-24	2010-09-16		2011-01-25	11	1	0	32	0	1	1	0	46.7409	1	0	0	0		1	1		0	1	1	1	0	1	1	1		1	1		0	0		1	0		1	0		0	0		0	0
1671	2010-02-23	2010-09-22	2011-03-09	2011-02-24	12	0	1	30	1	0	0	0	50.096	0	1	0	0	0	1	1	1	1	1	0	0	1	1	0	0	0	1	0	0	0	0	0	1	0	0	1	0	0	0	0	0	0	0	0
1672	2010-02-25	2010-08-16	2011-03-14	2011-02-26	12	0	1	35	0	0	0	0	58.6384	0	1	0	0	0	0	0	0	0	0	0	0	0	0	0	0	0	0	0	0	0	0	0	0	0	0	0	0	0	0	0	0	0	0	0
1673	2010-02-28	2010-09-06	2011-02-09	2011-03-01	12	0	1	34	0	0	0	0	46.8164	1	1	0	0	0	1	1	0	1	0	0	1	0	1	0	0	0	0	0	0	0	0	0	0	0	0	0	0	0	0	0	0	0	0	0
1674	2010-03-01	2010-09-15	2011-03-07	2011-03-02	12	0	1	27	1	1	1	0	47.2687	1	1	1	0	0	1	1	1	1	0	0	0	0	1	0	0	0	0	0	0	0	0	0	0	1	0	1	1	1	0	0	0	0	0	0
1675	2010-02-25	2010-08-04	2011-03-07	2011-02-26	12	0	1	27	1	1	1	0	41.7847	0	1	0	0	0	1	1	0	1	0	1	1	1	0	0	0	0	0	0	0	1	0	0	0	0	0	0	0	0	0	0	0	1	0	0
1676	2010-02-22	2010-11-22	2011-02-16	2011-02-23	12	0	1	33	1	0	1	0	24.5199	1	0	0	0	0	1	0	0	0	0	1	1	0	1	0	0	0	0	0	0	1	0	0	0	0	0	0	0	0	1	0	0	0	0	0
1677	2010-03-02	2010-11-10	2011-04-04	2011-03-03	12	0	1	31	0	0	1	0	57.8532	0	1	0	0	0	1	1	0	1	0	0	1	0	0	0	0	0	0	1	1	1	0	0	0	0	0	0	1	1	1	0	0	0	0	0
1678	2010-03-02	2010-08-15	2011-02-21	2011-03-03	12	0	1	27	0	0	1	0	52.0959	0	1	0	0	0	0	0	0	1	0	0	1	0	0	0	0	0	0	0	0	0	0	0	0	0	0	1	0	0	0	0	0	0	0	0
1679	2010-03-04	2010-11-11	2011-04-18	2011-03-05	12	0	1	28	1	0	1	0	27.9536	0	1	1	0	0	0	0	0	1	0	0	1	0	1	0	0	0	0	0	0	1	1	0	0	0	1	1	0	1	0	1	0	0	0	0
1680	2010-03-11	2010-11-03	2011-04-11	2011-03-12	12	0	1	41	0	0	0	0	44.6395	0	1	0	0	0	0	0	0	0	0	0	1	0	0	1	1	1	0	0	0	0	0	0	0	0	0	0	0	0	0	0	0	0	0	0
1681	2010-03-11		2011-04-08	2011-03-12	12	0	1	28	0	1	1	0	46.985	1	0	0		0	0		0	1	0	1	0	0	0	0		0	0		0	0		0	1		1	0		1	1		0	0		0
1682	2010-03-05	2010-10-03		2011-03-06	12	0	1	30	0	0	1	0	22.3329	1	1	0	0		1	1		0	0	1	0	0	1	1	0		1	0		1	0		0	0		0	0		1	0		0	0
1683	2010-03-05	2010-11-01	2011-03-23	2011-03-06	12	0	1	30	0	0	1	0	40.7837	0	0	0	0	0	1	0	0	1	1	1	0	0	0	1	1	0	1	1	0	1	0	0	0	0	1	0	1	1	1	0	0	0	0	0
1684	2010-03-04	2010-10-10	2011-03-06	2011-03-05	12	0	1	37	0	0	1	0	30.9914	1	1	0	0	0	1	0	1	1	0	0	1	0	1	1	0	0	1	0	0	0	0	0	1	0	0	0	1	0	1	0	0	0	0	0
1685	2010-03-09			2011-03-10	12	0	1	28	0	0	1	0	50.7027	0	0	0			1			0	0	1	1	0	1	1			1			0			1			1			0			0
1686	2010-03-09			2011-03-10	12	0	1	26	0	0	1	0	35.2834	0	0	0			1			0	0	1	1	0	0	1			1			0			1			0			1			0
1687	2010-03-15	2010-10-20	2011-02-16	2011-03-16	12	0	1	38	0	0	1	1	47.5386	0	1	0	0	0	1	1	1	1	1	1	1	0	1	1	1	1	1	1	1	0	0	0	1	0	0	1	1	1	0	0	0	0	0	0
1688	2010-03-16	2010-11-21		2011-03-17	12	0	1	26	0	0	0	0	46.8763	0	1	0	0		1	1		1	0	0	1	0	1	0	1		0	0		0	0		0	0		0	0		0	0		0	0
1689	2010-03-18			2011-03-19	12	0	1	35	0	0	0	0	44.1256	0	1	0			1			0	0	0	0	0	0	0			0			0			0			0			0			0
1690	2010-03-18	2010-09-07	2011-04-12	2011-03-19	12	0	1	30	1	0	1	0	35.9489	0	1	0	0	0	1	1	0	1	1	0	1	1	0	0	1	1	0	1	1	0	1	1	0	0	0	1	0	0	0	0	1	0	1	0
1691	2010-03-17	2010-09-26	2011-03-14	2011-03-18	12	0	1	30	1	0	0	0	41.1061	1	0	1	0	0	1	0	0	1	1	1	0	0	1	0	0	0	0	0	0	1	0	0	0	0	0	0	0	0	1	0	0	0	0	0
1692	2010-03-18	2010-11-07	2011-03-02	2011-03-19	12	0	1	26	1	0	0	1	46.8325	1	1	1	0	0	0	0	1	0	0	0	1	0	0	0	0	1	0	0	1	1	1	1	0	0	0	0	0	0	0	1	1	1	0	0
1693	2010-03-20	2010-11-08	2011-03-09	2011-03-21	12	0	1	27	1	0	0	0	43.4148	0	1	1	0	0	1	1	1	1	0	1	1	0	1	0	0	0	1	0	0	1	0	0	0	1	0	1	1	0	0	0	0	0	0	0
1694	2010-03-19	2010-10-10		2011-03-20	12	0	1	34	0	0	1	0	39.5134	0	0	0	0		1	1		0	1	1	1	0	1	1	1		1	0		0	0		1	0		1	0		0	0		0	0
1695	2010-03-19	2010-11-24	2011-03-20	2011-03-20	12	0	1	35	0	0	0	1	46.7403	1	0	0	0	0	0	0	0	0	1	1	1	0	1	1	1	1	1	1	1	0	0	0	1	1	0	0	1	1	1	0	0	0	0	0
1696	2010-03-16	2010-10-31		2011-03-17	12	0	1	39	0	1	0	0	51.642	1	1	1	0		0	0		1	0	0	1	0	1	0	0		0	0		0	0		1	0		1	0		0	0		0	0
1697	2010-03-18	2010-10-31		2011-03-19	12	0	1	32	0	0	0	0	36.9779	1	0	0	0		1	0		1	0	1	1	0	0	1	1		1	1		0	0		1	0		1	0		0	0		0	0
1698	2010-03-26	2010-11-14		2011-03-27	12	0	1	27	0	0	0	0	49.9035	0	1	0	0		1	1		1	0	0	1	0	0	0	0		0	0		0	0		0	0		0	0		0	0		0	0
1699	2010-03-26	2010-11-18	2011-04-04	2011-03-27	12	0	1	27	1	1	0	0	42.4924	1	1	1	0	0	1	1	0	1	0	0	0	0	1	0	0	0	0	0	0	1	0	0	0	0	0	0	0	0	0	0	0	1	0	0
1700	2010-03-23	2010-11-04	2011-04-09	2011-03-24	12	0	1	24	1	0	1	1	25.3142	1	0	0	0	0	1	1	0	1	1	0	0	0	0	1	1	1	1	1	0	0	0	0	1	0	0	1	0	0	0	0	0	0	0	0
1701	2010-03-25	2010-09-13	2011-02-28	2011-03-26	12	0	1	39	0	0	0	0	38.2025	0	1	0	0	0	1	1	0	1	0	0	1	0	1	0	0	0	0	0	0	0	0	0	0	0	0	1	1	1	0	0	0	0	0	0
1702	2010-03-28	2010-09-15	2011-03-14	2011-03-29	12	0	1	20	1	0	1	0	58.5665	0	0	0	0	0	0	0	0	1	0	0	0	0	0	0	0	0	0	0	0	0	0	0	0	0	0	0	1	1	0	0	0	0	0	0
1703	2010-04-01	2010-09-13	2011-03-14	2011-04-02	12	0	1	30	0	1	1	0	51.7656	0	0	0	0	0	0	0	0	1	0	0	1	0	0	0	0	0	0	0	0	0	0	0	0	0	0	0	0	0	0	0	0	0	0	0
1704	2010-03-31	2010-10-04	2011-04-06	2011-04-01	12	0	1	25	1	1	1	0	44.4019	1	0	0	0	0	0	1	1	0	0	0	0	0	0	0	0	0	0	0	0	0	0	0	0	0	0	0	0	0	0	0	0	0	0	0
1705	2010-03-02	2010-10-04	2011-03-09	2011-03-03	12	0	1	28	1	1	1	0	43.1906	1	0	0	0	0	1	0	0	1	0	0	0	0	0	0	0	0	0	0	0	0	0	0	1	0	0	1	0	0	0	0	0	0	0	0
1706	2010-04-04	2010-10-20	2011-03-09	2011-04-05	12	0	1	28	0	1	1	0	45.8106	1	1	0	0	0	1	1	1	0	1	0	1	0	1	0	0	1	0	0	1	0	0	0	0	0	1	0	1	0	0	0	1	0	0	0
1707	2010-04-04	2010-09-05	2011-02-22	2011-04-05	12	0	1	27	1	0	1	0	44.3542	1	0	0	0	0	1	1	1	1	0	0	1	0	0	0	0	0	0	0	0	1	0	0	0	0	0	1	1	0	0	0	0	0	0	0
1708	2010-04-05	2010-11-24	2011-03-23	2011-04-06	12	0	1	28	0	0	1	0	51.4291	0	0	0	0	0	0	0	1	0	1	0	1	0	1	0	0	0	0	0	0	0	0	0	0	1	0	0	1	0	0	0	0	0	0	0
1709	2010-04-05	2010-11-12	2011-04-18	2011-04-06	12	0	1	26	0	1	0	0	46.8923	1	1	0	0	0	0	0	0	0	0	0	1	0	0	0	0	0	0	0	0	1	0	1	0	0	0	0	0	0	0	1	1	1	0	0
1710	2010-04-05	2010-10-13	2011-04-13	2011-04-06	12	0	1	27	1	0	0	0	54.6484	0	1	0	0	0	1	1	1	1	1	0	1	1	1	1	1	0	1	1	0	1	0	0	0	1	0	0	0	0	1	0	0	0	0	0
1711	2010-04-07	2010-09-05	2011-02-22	2011-04-08	12	0	1	30	0	1	1	0	53.551	1	1	0	0	0	0	0	0	0	0	1	1	0	0	1	1	1	1	1	1	0	1	1	1	0	0	0	0	0	1	1	1	0	0	0
1712	2010-04-07	2010-11-01	2011-03-29	2011-04-08	12	0	1	22	0	1	0	1	52.3041	0	1	0	0	0	1	1	0	0	1	0	1	1	1	1	1	1	1	1	1	0	0	0	1	0	1	0	1	1	1	0	0	0	0	0
1713	2010-04-11			2010-04-19	0.3	1	0	27	0	1	0	0	42.4028	0	1	0			0			1	0	1	0	0	0	0			1			1			0			0			1			0
1714	2010-04-12	2010-11-24	2011-01-02	2011-04-13	12	0	1	35	1	1	1	0	34.3243	0	0	0	0	0	1	1	1	1	0	1	0	0	1	0	1	1	0	0	0	0	0	0	0	0	0	0	0	0	0	0	0	0	0	0
1715	2010-04-08	2010-12-07	2011-02-14	2011-04-09	12	0	1	31	0	0	0	0	35.1737	0	1	0	0	0	1	1	1	0	0	1	0	0	1	0	0	0	0	0	0	1	0	0	0	0	0	0	0	0	0	0	0	1	0	0
1716	2010-04-12	2010-10-06	2011-03-07	2011-04-13	12	0	1	23	0	1	1	0	49.6749	1	1	0	0	0	0	0	0	0	0	1	1	0	0	0	0	0	0	0	0	0	0	0	0	0	0	0	1	1	0	0	0	0	0	0
1717	2010-04-12	2010-10-06	2011-03-09	2011-04-13	12	0	1	31	1	1	1	0	41.0999	1	0	0	0	0	0	0	0	0	0	1	1	0	0	0	0	0	0	0	0	0	0	0	1	0	0	1	0	1	0	0	0	0	0	0
1718	2010-04-14	2010-11-10	2011-03-28	2011-04-15	12	0	1	30	1	1	0	0	35.2228	1	1	0	0	0	0	0	0	0	1	0	1	0	0	0	0	0	0	0	1	0	0	0	0	0	0	0	0	1	0	0	0	0	0	0
1719	2010-04-14			2010-06-28	2.5	1	0	37	1	0	1	0	51.0958	1	1	0			0			0	0	1	0	0	0	0			0			1			0			0			0			1
1720	2010-04-08	2010-10-25		2011-04-09	12	0	1	31	0	0	0	0	48.5739	0	0	0	0		1	0		0	1	1	1	0	0	1	0		1	0		0	0		1	0		1	0		0	0		0	0
1721	2010-04-09	2010-10-21	2011-03-16	2011-04-10	12	0	1	31	0	0	0	0	50.2527	1	1	0	0	0	1	0	1	1	1	0	1	0	1	1	0	1	1	0	1	0	0	0	1	0	0	1	0	1	0	0	0	0	0	0
1722	2010-04-09	2010-10-10	2011-03-29	2011-04-10	12	0	1	40	0	0	1	0	40.1625	1	0	0	0	0	0	1	0	0	1	1	1	0	1	1	1	0	1	0	0	1	0	0	0	0	1	0	0	0	0	0	1	1	0	0
1723	2010-04-14	2010-10-06	2011-03-07	2011-04-15	12	0	1	33	0	0	0	0	41.6903	1	0	0	0	0	1	0	0	0	0	1	1	0	0	1	1	1	0	1	0	0	0	0	0	1	0	0	1	0	0	0	0	0	0	0
1724	2010-04-13	2010-10-25	2011-04-03	2011-04-14	12	0	1	35	0	1	1	0	54.5748	1	1	0	0	0	0	0	0	1	1	1	1	0	1	1	0	0	1	0	0	1	0	0	0	0	0	0	0	0	0	0	0	1	0	0
1725	2010-04-09	2010-10-25	2011-03-29	2011-04-10	12	0	1	28	0	0	0	0	43.4906	0	0	0	0	0	1	0	1	0	1	0	1	0	0	1	0	1	1	0	1	0	0	0	1	0	0	1	0	0	0	0	0	0	0	0
1726	2010-04-07	2010-11-03		2011-04-08	12	0	1	30	0	0	1	0	54.1316	0	1	0	0		1	1		1	1	0	1	0	1	1	0		1	0		1	0		0	0		0	1		1	0		0	0
1727	2010-04-07	2010-10-17	2011-04-06	2011-04-08	12	0	1	28	1	0	0	0	39.5758	1	0	0	0	0	1	1	1	1	1	1	1	0	0	1	0	1	1	0	1	1	0	0	0	0	0	1	1	0	0	0	0	0	0	0
1728	2010-04-19	2010-10-31	2011-04-26	2011-04-20	12	0	1	39	0	0	1	0	42.1583	0	1	0	0	0	0	0	1	1	1	1	1	1	1	1	0	0	1	0	0	0	0	0	1	0	0	0	0	0	1	0	0	0	0	0
1729	2010-04-24	2010-12-02	2011-04-11	2011-04-25	12	0	1	25	1	0	0	0	35.5547	1	1	0	0	0	1	1	1	1	0	1	0	0	1	0	0	0	0	0	0	0	0	0	0	0	0	0	1	0	0	0	0	0	0	0
1731	2010-04-24	2010-12-14	2011-03-23	2011-04-25	12	0	1	27	0	0	1	0	44.4369	1	0	0	0	0	1	1	1	0	0	0	1	0	1	0	0	1	0	0	1	0	0	0	0	0	0	1	1	1	0	0	0	0	0	0
1732	2010-04-24		2011-03-23	2011-04-25	12	0	1	34	0	0	0	0	31.0925	1	1	0		0	1		1	1	0	0	1	0	1	0		0	0		0	1		0	0		0	0		0	0		0	1		0
1733	2010-04-24	2010-11-11	2011-04-06	2011-04-25	12	0	1	26	0	0	1	0	34.0552	1	1	0	0	0	1	1	0	0	0	0	1	0	1	0	0	0	0	0	0	1	0	0	0	1	0	0	1	1	1	0	0	0	0	0

## Sheet: Dictionary
Column	Label	Format
subid	Subject ID
date_1	Interview date - Time 1 (Shifted)	MMDDYY
date_2	Interview date - Time 2 (Shifted)	MMDDYY
date_3	Interview date - Time 3 (Shifted)	MMDDYY
DODC	Date of Death/Censoring (Shifted)	MMDDYY
deathmonths	Time to Death/Censoring (Months)
dead	Death Indicator	1=Yes; 0=No
censor	Censoring Indicator	1=Yes; 0=No
LS_Age	Age
female	Female	1=Yes; 0=No
marstat	Married or Living with Partner	1=Yes; 0=No
HIV_yrs2	Years since HIV Diagnosis > 3.8	1=Yes; 0=No
od3mos	3 Month OD	1=Yes; 0=No
PCS	PCS
Intervention	Intervention Group	1=Yes; 0=No
ADependent	CIDI: Alcohol Dependent	1=Yes; 0=No
artclinical_1	Current ART Use - Time 1	1=Yes; 0=No
artclinical_2	Current ART Use - Time 2	1=Yes; 0=No
artclinical_3	Current ART Use - Time 3	1=Yes; 0=No
depress_bdi2_1	Beck Depression > 13 (Depressed) - Time 1	1=Yes; 0=No
depress_bdi2_2	Beck Depression > 13 (Depressed) - Time 2	1=Yes; 0=No
depress_bdi2_3	Beck Depression > 13 (Depressed) - Time 3	1=Yes; 0=No
suiclife	Suicide Attempt/Thoughts	1=Yes; 0=No
treatment6mos	Controlled Environment Alcohol/Drug Treatment	1=Yes; 0=No
incarcerationc	Incarceration	1=Yes; 0=No
policeinv	Police Involvement	1=Yes; 0=No
sellsex2	Selling Sex	1=Yes; 0=No
highstigma	High Stigma	1=Yes; 0=No
idu30day_1	30 Day IDU - Time 1	1=Yes; 0=No
idu30day_2	30 Day IDU - Time 2	1=Yes; 0=No
idu30day_3	30 Day IDU - Time 3	1=Yes; 0=No
polysub_1	Polysubstance Use - Time 1	1=Yes; 0=No
polysub_2	Polysubstance Use - Time 2	1=Yes; 0=No
polysub_3	Polysubstance Use - Time 3	1=Yes; 0=No
niaaRSK3_1	Risky Alcohol Use - Time 1	1=Yes; 0=No
niaaRSK3_2	Risky Alcohol Use - Time 2	1=Yes; 0=No
niaaRSK3_3	Risky Alcohol Use - Time 3	1=Yes; 0=No
niaaMOD3_1	Moderate Alcohol Use - Time 1	1=Yes; 0=No
niaaMOD3_2	Moderate Alcohol Use - Time 2	1=Yes; 0=No
niaaMOD3_3	Moderate Alcohol Use - Time 3	1=Yes; 0=No
heavyalc1_1	<1 500 ml Bottle per week - Time 1	1=Yes; 0=No
heavyalc1_2	<1 500 ml Bottle per week - Time 2	1=Yes; 0=No
heavyalc1_3	<1 500 ml Bottle per week - Time 3	1=Yes; 0=No
heavyalc2_1	1-3 500 ml Bottles per week - Time 1	1=Yes; 0=No
heavyalc2_2	1-3 500 ml Bottles per week - Time 2	1=Yes; 0=No
heavyalc2_3	1-3 500 ml Bottles per week - Time 3	1=Yes; 0=No
heavyalc3_1	3+ 500 ml Bottles per week - Time 1	1=Yes; 0=No
heavyalc3_2	3+ 500 ml Bottles per week - Time 2	1=Yes; 0=No
heavyalc3_3	3+ 500 ml Bottles per week - Time 3	1=Yes; 0=No
